# Supplementary material for: Drug or Toxic? A Brief Understanding of the Edible Corolla of Rhododendron decorum Franch. by Bai Nationality with Comparative Metabolomics Analysis
Source: Metabolites. 2024 Sep 4;14(9):484. doi: 10.3390/metabo14090484 (PMC11434486; doi:10.3390/metabo14090484)
Supplement: Supplementary file 1 [file metabolites-14-00484-s001.zip]

Archive with 5 entries (5 files):
- Table S1 The metabolites identified from four floral organs of Rhododendron decorum Franch. in HQ and LF region.xlsx
- Table S2 KEGG pathway enrichment of metabolites in LFI and LFO of Rhododendron decorum Franch.xlsx
- Table S3 KEGG pathway enrichment of metabolites in HQI and HQO of Rhododendron decorum Franch.xlsx
- Table S4 KEGG pathway enrichment of metabolites in HQI and LFI of Rhododendron decorum Franch.xlsx
- Table S5 KEGG pathway enrichment of metabolites in HQO and LFO of Rhododendron decorum Franch.xlsx
