# Supplementary material for: Drug or Toxic? A Brief Understanding of the Edible Corolla of Rhododendron decorum Franch. by Bai Nationality with Comparative Metabolomics Analysis
Source: Metabolites. 2024 Sep 4;14(9):484. doi: 10.3390/metabo14090484 (PMC11434486; doi:10.3390/metabo14090484)
Supplement: Supplementary file 1 [file metabolites-14-00484-s001.zip › Table S1 The metabolites identified from four floral organs of Rhododendron decorum Franch. in HQ and LF region.xlsx]

## Sheet: metabolites_full_table
#ID	metabolite name	KEGG_annotation	KEGG_pathway_annotation	LM_ID(lipidmaps)	CATEGORY(lipidmaps)	MAIN_CLASS(lipidmaps)	SUB_CLASS	HMDB_ID	kingdom(HMDB)	super_class(HMDB)	HMDB_taxonomy	sub_class(HMDB)
NEG_q1	12,13-Dihome	--	--	LMFA02000230	Fatty Acyls [FA]	Octadecanoids [FA02]	Other Octadecanoids [FA0200]	HMDB0004705	Organic compounds	Lipids and lipid-like molecules	Fatty Acyls	Fatty acids and conjugates
NEG_q2	1,3-Dicaffeoylquinic Acid	C10445	--	--	--	--	--	HMDB0029279	Organic compounds	Organic oxygen compounds	Organooxygen compounds	Alcohols and polyols
NEG_q3	13(S)-Hydroxyoctadeca-9(Z),11(E)-Dienoic Acid (13-Hode)	--	--	--	--	--	--	--	--	--	--	--
NEG_q4	1,4-Anthraquinone	--	--	--	--	--	--	--	--	--	--	--
NEG_q5	1-Caffeoylquinic Acid	--	--	--	--	--	--	HMDB0304633	Organic compounds	Organic oxygen compounds	Organooxygen compounds	Alcohols and polyols
NEG_q6	1D-Myo-Inositol 1,4-Bisphosphate	C01220	Inositol phosphate metabolism(ko00562);;Metabolic pathways(ko01100);;Phosphatidylinositol signaling system(ko04070)	--	--	--	--	--	--	--	--	--
NEG_q7	1H-Indole-5-Carboxylic Acid	--	--	--	--	--	--	--	--	--	--	--
NEG_q8	1-Hydroxypyrene	C14519	--	--	--	--	--	HMDB0013139	Organic compounds	Benzenoids	Pyrenes	--
NEG_q9	1-Monomyristin	--	--	--	--	--	--	HMDB0011561	Organic compounds	Lipids and lipid-like molecules	Glycerolipids	Monoradylglycerols
NEG_q10	1-O-Acetyl Britannilactone	--	--	--	--	--	--	HMDB0243974	Organic compounds	Lipids and lipid-like molecules	Prenol lipids	Terpene lactones
NEG_q11	1-Phenylethanol	C07112	--	--	--	--	--	HMDB0032619	Organic compounds	Benzenoids	Benzene and substituted derivatives	--
NEG_q12	2,3-Dehydro-Uwm6	C18679	Biosynthesis of secondary metabolites(ko01110)	--	--	--	--	--	--	--	--	--
NEG_q13	2,3-Dihydroxy-3-Methylbutanoic Acid	--	--	--	--	--	--	--	--	--	--	--
NEG_q14	2,3-Dihydroxy-4-Methoxybenzoic Acid	--	--	--	--	--	--	--	--	--	--	--
NEG_q15	2,4,6-Trihydroxybenzoic Acid	--	--	--	--	--	--	HMDB0029649	Organic compounds	Benzenoids	Benzene and substituted derivatives	Benzoic acids and derivatives
NEG_q16	2',4'-Dihydroxyacetophenone	C03663	--	--	--	--	--	HMDB0029659	Organic compounds	Organic oxygen compounds	Organooxygen compounds	Carbonyl compounds
NEG_q17	2,4-Dihydroxybenzoic Acid	--	--	--	--	--	--	HMDB0029666	Organic compounds	Benzenoids	Benzene and substituted derivatives	Benzoic acids and derivatives
NEG_q18	2,6,4'-Trihydroxy-4-Methoxybenzophenone	--	--	--	--	--	--	--	--	--	--	--
NEG_q19	2,6-Dihydroxybenzoic Acid	--	--	--	--	--	--	HMDB0013676	Organic compounds	Benzenoids	Benzene and substituted derivatives	Benzoic acids and derivatives
NEG_q20	2,6-Dimethyl-7-Octene-2,3,6-Triol	--	--	LMFA05000610	Fatty Acyls [FA]	Fatty alcohols [FA05]	--	HMDB0038186	Organic compounds	Lipids and lipid-like molecules	Fatty Acyls	Fatty alcohols
NEG_q21	2-Acetamidoethyl Phosphate	--	--	--	--	--	--	--	--	--	--	--
NEG_q22	2-Amino-3-(Methyloxy)Benzoic Acid	--	--	--	--	--	--	--	--	--	--	--
NEG_q23	2-C-Methyl-D-Erythrono-1,4-Lactone	--	--	--	--	--	--	--	--	--	--	--
NEG_q24	2'-Deoxycytidine-5'-Monophosphoric Acid	--	--	--	--	--	--	HMDB0001202	Organic compounds	Nucleosides, nucleotides, and analogues	Pyrimidine nucleotides	Pyrimidine deoxyribonucleotides
NEG_q25	2'-Deoxyguanosine	C00330	Purine metabolism(ko00230);;Metabolic pathways(ko01100);;Nucleotide metabolism(ko01232);;ABC transporters(ko02010)	--	--	--	--	HMDB0000085	Organic compounds	Nucleosides, nucleotides, and analogues	Purine nucleosides	Purine 2'-deoxyribonucleosides
NEG_q26	2-Dimethylaminoethylphosphonic Acid	--	--	--	--	--	--	--	--	--	--	--
NEG_q27	2-Ethylpyrazine	--	--	--	--	--	--	HMDB0031849	Organic compounds	Organoheterocyclic compounds	Diazines	Pyrazines
NEG_q28	2'-Hydroxygenistein	C12134	Isoflavonoid biosynthesis(ko00943)	LMPK12050327	Polyketides [PK]	Flavonoids [PK12]	Isoflavonoids [PK1205]	HMDB0034014	Organic compounds	Phenylpropanoids and polyketides	Isoflavonoids	Isoflav-2-enes
NEG_q29	2-Hydroxyhexanoic Acid	--	--	--	--	--	--	HMDB0001624	Organic compounds	Lipids and lipid-like molecules	Fatty Acyls	Fatty acids and conjugates
NEG_q30	2-Hydroxypalmitic Acid	--	--	--	--	--	--	HMDB0031057	Organic compounds	Lipids and lipid-like molecules	Fatty Acyls	Fatty acids and conjugates
NEG_q31	2-Methylsuccinic Acid	--	--	--	--	--	--	HMDB0001844	Organic compounds	Lipids and lipid-like molecules	Fatty Acyls	Fatty acids and conjugates
NEG_q32	2-O-弛-D-Glucopyranosyl-L-Ascorbic Acid	--	--	--	--	--	--	--	--	--	--	--
NEG_q33	2-Phenylacetaldehyde	--	--	--	--	--	--	HMDB0006236	Organic compounds	Benzenoids	Benzene and substituted derivatives	Phenylacetaldehydes
NEG_q34	2-Tert-Butyl-1,4-Benzoquinone	--	--	--	--	--	--	--	--	--	--	--
NEG_q35	3,4,5-Trimethoxycinnamic Acid	--	--	--	--	--	--	HMDB0002511	Organic compounds	Phenylpropanoids and polyketides	Cinnamic acids and derivatives	Hydroxycinnamic acids and derivatives
NEG_q36	3,4,5-Trimethoxy-Trans-Cinnamic Acid	--	--	--	--	--	--	--	--	--	--	--
NEG_q37	3,4-Dicaffeoylquinic Acid	--	--	--	--	--	--	HMDB0030705	Organic compounds	Organic oxygen compounds	Organooxygen compounds	Alcohols and polyols
NEG_q38	3',4'-Dihydroxyacetophenone	C10675	--	--	--	--	--	HMDB0029661	Organic compounds	Organic oxygen compounds	Organooxygen compounds	Carbonyl compounds
NEG_q39	3,4-Dimethoxycinnamic Acid	--	--	--	--	--	--	HMDB0034315	Organic compounds	Phenylpropanoids and polyketides	Cinnamic acids and derivatives	Hydroxycinnamic acids and derivatives
NEG_q40	3,8-Di-O-Methylellagic Acid	--	--	--	--	--	--	--	--	--	--	--
NEG_q41	3-Butylidenephthalide	--	--	--	--	--	--	HMDB0032061	Organic compounds	Organoheterocyclic compounds	Isocoumarans	Isobenzofuranones
NEG_q42	3-(Carboxymethylamino)Propanoic Acid	--	--	--	--	--	--	HMDB0033550	Organic compounds	Organic acids and derivatives	Carboxylic acids and derivatives	Amino acids, peptides, and analogues
NEG_q43	(-)-3-Dehydroshikimic Acid	--	--	--	--	--	--	--	--	--	--	--
NEG_q44	3-Feruloyl-4-Caffeoylquinic Acid	--	--	--	--	--	--	--	--	--	--	--
NEG_q45	3-Hydroxy-4-Methoxyacetophenone	--	--	--	--	--	--	--	--	--	--	--
NEG_q46	3-Hydroxyglutaric Acid	--	--	--	--	--	--	HMDB0000428	Organic compounds	Organic acids and derivatives	Hydroxy acids and derivatives	Beta hydroxy acids and derivatives
NEG_q47	3-Hydroxyisobutyric Acid	C01188	--	--	--	--	--	HMDB0000023	Organic compounds	Organic acids and derivatives	Hydroxy acids and derivatives	Beta hydroxy acids and derivatives
NEG_q48	3-O-Feruloylquinic Acid	C02572	--	--	--	--	--	HMDB0030669	Organic compounds	Organic oxygen compounds	Organooxygen compounds	Alcohols and polyols
NEG_q49	3-O-Methylgallic Acid	C05616	--	--	--	--	--	--	--	--	--	--
NEG_q50	3''-Oxogentamicin A2	C21265	Neomycin, kanamycin and gentamicin biosynthesis(ko00524);;Biosynthesis of secondary metabolites(ko01110)	--	--	--	--	--	--	--	--	--
NEG_q51	(3R,4R)-3,4-Dihydroxydihydrofuran-2(3H)-One	--	--	--	--	--	--	--	--	--	--	--
NEG_q52	(3R,5S,E)-1,7-Diphenylhept-1-Ene-3,5-Diol	--	--	--	--	--	--	--	--	--	--	--
NEG_q53	4-Acetamidobutanoic Acid	--	--	--	--	--	--	HMDB0003681	Organic compounds	Organic acids and derivatives	Carboxylic acids and derivatives	Amino acids, peptides, and analogues
NEG_q54	4-Acetoxy-3,5-Dimethoxybenzoic Acid	--	--	--	--	--	--	--	--	--	--	--
NEG_q55	4-Ethyloctanoic Acid	--	--	LMFA01030983	Fatty Acyls [FA]	Fatty Acids and Conjugates [FA01]	Unsaturated fatty acids [FA0103]	HMDB0036136	Organic compounds	Lipids and lipid-like molecules	Fatty Acyls	Fatty acids and conjugates
NEG_q56	4-Ethylphenol	C13637	--	--	--	--	--	HMDB0029306	Organic compounds	Benzenoids	Phenols	1-hydroxy-2-unsubstituted benzenoids
NEG_q57	4-Hydroxyacetophenone	--	--	--	--	--	--	--	--	--	--	--
NEG_q58	4-Hydroxybenzoic Acid	C00156	Ubiquinone and other terpenoid-quinone biosynthesis(ko00130);;Folate biosynthesis(ko00790);;Metabolic pathways(ko01100);;Biosynthesis of secondary metabolites(ko01110);;Biosynthesis of cofactors(ko01240)	--	--	--	--	HMDB0000500	Organic compounds	Benzenoids	Benzene and substituted derivatives	Benzoic acids and derivatives
NEG_q59	4-Hydroxyisoleucine	--	--	--	--	--	--	--	--	--	--	--
NEG_q60	4-Methoxy-4-Oxobutanoic Acid	--	--	--	--	--	--	--	--	--	--	--
NEG_q61	4'-Methylchrysoeriol	--	--	--	--	--	--	--	--	--	--	--
NEG_q62	4-Pyridoxic Acid	C00847	Vitamin B6 metabolism(ko00750);;Metabolic pathways(ko01100)	--	--	--	--	HMDB0000017	Organic compounds	Organoheterocyclic compounds	Pyridines and derivatives	Pyridinecarboxylic acids and derivatives
NEG_q63	5'-Deoxy-5-Fluorouridine	C12739	--	--	--	--	--	HMDB0060406	Organic compounds	Nucleosides, nucleotides, and analogues	5'-deoxyribonucleosides	--
NEG_q64	5-Feruloylquinic Acid	--	--	--	--	--	--	HMDB0240478	Organic compounds	Organic oxygen compounds	Organooxygen compounds	Carbohydrates and carbohydrate conjugates
NEG_q65	5-Hydroxy-7,8-Dimethoxyflavanone	--	--	LMPK12140659	Polyketides [PK]	Flavonoids [PK12]	Flavanones [PK1214]	--	--	--	--	--
NEG_q66	5-Methoxy-7-Hydroxycoumarin	--	--	--	--	--	--	--	--	--	--	--
NEG_q67	5-O-Cinnamoylquinic Acid	--	--	--	--	--	--	--	--	--	--	--
NEG_q68	6'''-Deamino-6'''-Oxoparomomycin Ii	C21263	Neomycin, kanamycin and gentamicin biosynthesis(ko00524);;Biosynthesis of secondary metabolites(ko01110)	--	--	--	--	--	--	--	--	--
NEG_q69	6-Hydroxy-2,6-Dimethyl-2,7-Octadienoic Acid	--	--	--	--	--	--	--	--	--	--	--
NEG_q70	8-Azaguanine	--	--	--	--	--	--	HMDB0247422	Organic compounds	Organoheterocyclic compounds	Triazolopyrimidines	--
NEG_q71	8-Epideoxyloganic Acid	C11649	--	--	--	--	--	HMDB0037028	Organic compounds	Lipids and lipid-like molecules	Prenol lipids	Terpene glycosides
NEG_q72	8-Prenylnaringenin	C18023	--	--	--	--	--	HMDB0247465	Organic compounds	Phenylpropanoids and polyketides	Flavonoids	Flavans
NEG_q73	9(S)-Hotre	C16326	alpha-Linolenic acid metabolism(ko00592)	--	--	--	--	HMDB0247705	Organic compounds	Lipids and lipid-like molecules	Fatty Acyls	Lineolic acids and derivatives
NEG_q74	Abietic Acid	C06087	Diterpenoid biosynthesis(ko00904);;Metabolic pathways(ko01100);;Biosynthesis of secondary metabolites(ko01110)	LMPR0104050001	Prenol Lipids [PR]	Isoprenoids [PR01]	C20 isoprenoids (diterpenes) [PR0104]	HMDB0247751	Organic compounds	Lipids and lipid-like molecules	Prenol lipids	Diterpenoids
NEG_q75	Abscisic Acid	C06082	Carotenoid biosynthesis(ko00906);;Metabolic pathways(ko01100);;Biosynthesis of secondary metabolites(ko01110);;Plant hormone signal transduction(ko04075)	--	--	--	--	HMDB0036093	Organic compounds	Lipids and lipid-like molecules	Prenol lipids	Sesquiterpenoids
NEG_q76	Acetylpyrazine	--	--	--	--	--	--	HMDB0031861	Organic compounds	Organic oxygen compounds	Organooxygen compounds	Carbonyl compounds
NEG_q77	Acetylvaline	--	--	--	--	--	--	HMDB0011757	Organic compounds	Organic acids and derivatives	Carboxylic acids and derivatives	Amino acids, peptides, and analogues
NEG_q78	Aconitic Acid	--	--	--	--	--	--	HMDB0247961	Organic compounds	Organic acids and derivatives	Carboxylic acids and derivatives	Tricarboxylic acids and derivatives
NEG_q79	Adenosine 5∩-Diphosphoribose (Sodium)	--	--	--	--	--	--	--	--	--	--	--
NEG_q80	Adipic Acid	C06104	Metabolic pathways(ko01100)	LMFA01170048	Fatty Acyls [FA]	Fatty Acids and Conjugates [FA01]	Dicarboxylic acids [FA0117]	HMDB0000448	Organic compounds	Lipids and lipid-like molecules	Fatty Acyls	Fatty acids and conjugates
NEG_q81	Afzelin	C16911	Flavone and flavonol biosynthesis(ko00944)	LMPK12111842	Polyketides [PK]	Flavonoids [PK12]	Flavones and Flavonols [PK1211]	HMDB0248048	Organic compounds	Phenylpropanoids and polyketides	Coumarins and derivatives	Pyranocoumarins
NEG_q82	Agnuside	C09765	--	--	--	--	--	HMDB0036561	Organic compounds	Lipids and lipid-like molecules	Prenol lipids	Terpene glycosides
NEG_q83	Akba	--	--	--	--	--	--	--	--	--	--	--
NEG_q84	Alismol	C17462	--	--	--	--	--	--	--	--	--	--
NEG_q85	Allitol	--	--	--	--	--	--	--	--	--	--	--
NEG_q86	Aloe Emodin	--	--	--	--	--	--	HMDB0030829	Organic compounds	Benzenoids	Anthracenes	Anthraquinones
NEG_q87	Alpha-Boswellic Acid	--	--	LMPR0106150027	Prenol Lipids [PR]	Isoprenoids [PR01]	C30 isoprenoids (triterpenes) [PR0106]	--	--	--	--	--
NEG_q88	Alpha-D-Glucose	C00267	Glycolysis / Gluconeogenesis(ko00010);;Fructose and mannose metabolism(ko00051);;Galactose metabolism(ko00052);;Amino sugar and nucleotide sugar metabolism(ko00520);;Metabolic pathways(ko01100);;Biosynthesis of secondary metabolites(ko01110);;Carbon metabolism(ko01200);;Biosynthesis of nucleotide sugars(ko01250)	--	--	--	--	HMDB0003345	Organic compounds	Organic oxygen compounds	Organooxygen compounds	Carbohydrates and carbohydrate conjugates
NEG_q89	Alpha-Dihydroartemisinin	--	--	--	--	--	--	HMDB0060593	Organic compounds	Lipids and lipid-like molecules	Prenol lipids	Sesquiterpenoids
NEG_q90	Alyxialactone	--	--	--	--	--	--	--	--	--	--	--
NEG_q91	Aminomalonic Acid	C00872	--	--	--	--	--	HMDB0001147	Organic compounds	Organic acids and derivatives	Carboxylic acids and derivatives	Amino acids, peptides, and analogues
NEG_q92	Anacardic Acid	C10759	--	LMPK15040001	Polyketides [PK]	Phenolic lipids [PK15]	Anacardic acids and derivatives [PK1504]	HMDB0033896	Organic compounds	Benzenoids	Benzene and substituted derivatives	Benzoic acids and derivatives
NEG_q93	Apigenin	C01477	Flavonoid biosynthesis(ko00941);;Isoflavonoid biosynthesis(ko00943);;Flavone and flavonol biosynthesis(ko00944);;Metabolic pathways(ko01100);;Biosynthesis of secondary metabolites(ko01110)	LMPK12110005	Polyketides [PK]	Flavonoids [PK12]	Flavones and Flavonols [PK1211]	HMDB0002124	Organic compounds	Phenylpropanoids and polyketides	Flavonoids	Flavones
NEG_q94	Arbutin	C06186	Glycolysis / Gluconeogenesis(ko00010)	--	--	--	--	HMDB0029943	Organic compounds	Organic oxygen compounds	Organooxygen compounds	Carbohydrates and carbohydrate conjugates
NEG_q95	Arcaine Sulfate	--	--	--	--	--	--	--	--	--	--	--
NEG_q96	Arjunolic Acid	--	--	LMPR0106150023	Prenol Lipids [PR]	Isoprenoids [PR01]	C30 isoprenoids (triterpenes) [PR0106]	HMDB0034502	Organic compounds	Lipids and lipid-like molecules	Prenol lipids	Triterpenoids
NEG_q97	(-)-Aspartic Acid	--	--	--	--	--	--	HMDB0006483	Organic compounds	Organic acids and derivatives	Carboxylic acids and derivatives	Amino acids, peptides, and analogues
NEG_q98	Atranorin	--	--	--	--	--	--	--	--	--	--	--
NEG_q99	Azelaic Acid	C08261	--	LMFA01170054	Fatty Acyls [FA]	Fatty Acids and Conjugates [FA01]	Dicarboxylic acids [FA0117]	HMDB0000784	Organic compounds	Lipids and lipid-like molecules	Fatty Acyls	Fatty acids and conjugates
NEG_q100	Azetidine-2-Carboxylic Acid	--	--	--	--	--	--	HMDB0029615	Organic compounds	Organic acids and derivatives	Carboxylic acids and derivatives	Amino acids, peptides, and analogues
NEG_q101	Benzoic Acid	C00180	Biosynthesis of various alkaloids(ko00996);;Metabolic pathways(ko01100);;Biosynthesis of secondary metabolites(ko01110)	--	--	--	--	HMDB0001870	Organic compounds	Benzenoids	Benzene and substituted derivatives	Benzoic acids and derivatives
NEG_q102	Betulonic Acid	--	--	--	--	--	--	HMDB0249168	Organic compounds	Lipids and lipid-like molecules	Prenol lipids	Triterpenoids
NEG_q103	Bevirimat	--	--	--	--	--	--	HMDB0249169	Organic compounds	Lipids and lipid-like molecules	Prenol lipids	Triterpenoids
NEG_q104	Biochanin A	C00814	Isoflavonoid biosynthesis(ko00943);;Metabolic pathways(ko01100);;Biosynthesis of secondary metabolites(ko01110)	LMPK12050229	Polyketides [PK]	Flavonoids [PK12]	Isoflavonoids [PK1205]	HMDB0002338	Organic compounds	Phenylpropanoids and polyketides	Isoflavonoids	O-methylated isoflavonoids
NEG_q105	Brevifolincarboxylic Acid	--	--	--	--	--	--	HMDB0303676	Organic compounds	Phenylpropanoids and polyketides	Isocoumarins and derivatives	--
NEG_q106	Caffeic Acid	C01197	Phenylpropanoid biosynthesis(ko00940);;Metabolic pathways(ko01100);;Biosynthesis of secondary metabolites(ko01110)	--	--	--	--	HMDB0001964	Organic compounds	Phenylpropanoids and polyketides	Cinnamic acids and derivatives	Hydroxycinnamic acids and derivatives
NEG_q107	Caffeic Acid Phenethyl Ester	C10484	--	--	--	--	--	HMDB0302344	Organic compounds	Phenylpropanoids and polyketides	Cinnamic acids and derivatives	Hydroxycinnamic acids and derivatives
NEG_q108	Caftaric Acid	--	--	--	--	--	--	HMDB0013680	Organic compounds	Phenylpropanoids and polyketides	Cinnamic acids and derivatives	Hydroxycinnamic acids and derivatives
NEG_q109	Calceolarioside B	--	--	--	--	--	--	--	--	--	--	--
NEG_q110	Calystegine C2	--	--	--	--	--	--	--	--	--	--	--
NEG_q111	Calystegine N1	--	--	--	--	--	--	--	--	--	--	--
NEG_q112	Camelliaside B	--	--	LMPK12111750	Polyketides [PK]	Flavonoids [PK12]	Flavones and Flavonols [PK1211]	HMDB0038767	Organic compounds	Phenylpropanoids and polyketides	Flavonoids	Flavonoid glycosides
NEG_q113	Carvacrol	C09840	--	LMPR0102090017	Prenol Lipids [PR]	Isoprenoids [PR01]	C10 isoprenoids (monoterpenes) [PR0102]	HMDB0035770	Organic compounds	Lipids and lipid-like molecules	Prenol lipids	Monoterpenoids
NEG_q114	Catechin	C17590	--	--	--	--	--	HMDB0002780	Organic compounds	Phenylpropanoids and polyketides	Flavonoids	Flavans
NEG_q115	(-)-Catechin	C14079	--	--	--	--	--	--	--	--	--	--
NEG_q116	(-)-Catechin Gallate	--	--	--	--	--	--	--	--	--	--	--
NEG_q117	(+)-Catechin Hydrate	--	--	--	--	--	--	HMDB0002780	Organic compounds	Phenylpropanoids and polyketides	Flavonoids	Flavans
NEG_q118	(㊣)-Catechin Hydrate	--	--	--	--	--	--	--	--	--	--	--
NEG_q119	Chikusetsusaponin Iva	--	--	--	--	--	--	--	--	--	--	--
NEG_q120	Chloranthalactone E	--	--	--	--	--	--	--	--	--	--	--
NEG_q121	Chlortetracycline	C06571	Metabolic pathways(ko01100);;Biosynthesis of secondary metabolites(ko01110)	LMPK07000004	Polyketides [PK]	Linear tetracyclines [PK07]	--	HMDB0014401	Organic compounds	Phenylpropanoids and polyketides	Tetracyclines	--
NEG_q122	Chrysin	C10028	Flavonoid biosynthesis(ko00941)	LMPK12110189	Polyketides [PK]	Flavonoids [PK12]	Flavones and Flavonols [PK1211]	HMDB0036619	Organic compounds	Phenylpropanoids and polyketides	Flavonoids	Flavones
NEG_q123	Cichoric Acid	--	--	--	--	--	--	HMDB0002375	Organic compounds	Organic acids and derivatives	Carboxylic acids and derivatives	Tetracarboxylic acids and derivatives
NEG_q124	Cichoriin	C09206	--	--	--	--	--	HMDB0030821	Organic compounds	Phenylpropanoids and polyketides	Coumarins and derivatives	Coumarin glycosides
NEG_q125	Cinnamoylglycine	--	--	--	--	--	--	HMDB0011621	Organic compounds	Organic acids and derivatives	Carboxylic acids and derivatives	Amino acids, peptides, and analogues
NEG_q126	Cinnamtannin B-1	--	--	--	--	--	--	HMDB0037672	Organic compounds	Phenylpropanoids and polyketides	Flavonoids	Biflavonoids and polyflavonoids
NEG_q127	Cinnamyl Acetate	C12299	--	--	--	--	--	HMDB0029699	Organic compounds	Benzenoids	Benzene and substituted derivatives	Styrenes
NEG_q128	Cis-Vaccenic Acid	C21944	--	LMFA01030076	Fatty Acyls [FA]	Fatty Acids and Conjugates [FA01]	Unsaturated fatty acids [FA0103]	HMDB0240219	Organic compounds	Lipids and lipid-like molecules	Fatty Acyls	Fatty acids and conjugates
NEG_q129	Citraconic Acid	C02226	Valine, leucine and isoleucine biosynthesis(ko00290);;C5-Branched dibasic acid metabolism(ko00660);;Metabolic pathways(ko01100);;2-Oxocarboxylic acid metabolism(ko01210)	LMFA01170099	Fatty Acyls [FA]	Fatty Acids and Conjugates [FA01]	Dicarboxylic acids [FA0117]	HMDB0000634	Organic compounds	Lipids and lipid-like molecules	Fatty Acyls	Fatty acids and conjugates
NEG_q130	Cleroindicin D	--	--	--	--	--	--	--	--	--	--	--
NEG_q131	Clitorin	--	--	LMPK12113404	Polyketides [PK]	Flavonoids [PK12]	Flavones and Flavonols [PK1211]	--	--	--	--	--
NEG_q132	Clorobiocin	C12032	Biosynthesis of secondary metabolites(ko01110)	--	--	--	--	--	--	--	--	--
NEG_q133	Coniferaldehyde	C02666	Phenylpropanoid biosynthesis(ko00940);;Metabolic pathways(ko01100);;Biosynthesis of secondary metabolites(ko01110)	--	--	--	--	HMDB0141782	Organic compounds	Benzenoids	Phenols	Methoxyphenols
NEG_q134	Coreopsin	--	--	LMPK12120101	Polyketides [PK]	Flavonoids [PK12]	Chalcones and dihydrochalcones [PK1212]	--	--	--	--	--
NEG_q135	Cornuside	--	--	--	--	--	--	--	--	--	--	--
NEG_q136	Crocetin	C08588	Biosynthesis of various plant secondary metabolites(ko00999);;Metabolic pathways(ko01100);;Biosynthesis of secondary metabolites(ko01110)	LMPR0104010020	Prenol Lipids [PR]	Isoprenoids [PR01]	C20 isoprenoids (diterpenes) [PR0104]	HMDB0250540	Organic compounds	Lipids and lipid-like molecules	Prenol lipids	Diterpenoids
NEG_q137	Cryptochlorogenic Acid	--	--	--	--	--	--	HMDB0030653	Organic compounds	Organic oxygen compounds	Organooxygen compounds	Alcohols and polyols
NEG_q138	Cyclo(L-Leu-Trans-4-Hydroxy-L-Pro)	--	--	--	--	--	--	--	--	--	--	--
NEG_q139	Cynaroside	--	--	LMPK12113403	Polyketides [PK]	Flavonoids [PK12]	Flavones and Flavonols [PK1211]	HMDB0035588	Organic compounds	Phenylpropanoids and polyketides	Flavonoids	Flavonoid glycosides
NEG_q140	D-Arabinose	C00216	Pentose and glucuronate interconversions(ko00040);;Ascorbate and aldarate metabolism(ko00053);;Amino sugar and nucleotide sugar metabolism(ko00520);;Metabolic pathways(ko01100);;Biosynthesis of nucleotide sugars(ko01250)	--	--	--	--	HMDB0029942	Organic compounds	Organic oxygen compounds	Organooxygen compounds	Carbohydrates and carbohydrate conjugates
NEG_q141	D-Arabitol	C01904	Pentose and glucuronate interconversions(ko00040);;Metabolic pathways(ko01100)	--	--	--	--	HMDB0000568	Organic compounds	Organic oxygen compounds	Organooxygen compounds	Carbohydrates and carbohydrate conjugates
NEG_q142	Decanedioic Acid	C08277	--	LMFA01170006	Fatty Acyls [FA]	Fatty Acids and Conjugates [FA01]	Dicarboxylic acids [FA0117]	HMDB0000792	Organic compounds	Lipids and lipid-like molecules	Fatty Acyls	Fatty acids and conjugates
NEG_q143	Dehydrojuncusol	--	--	--	--	--	--	--	--	--	--	--
NEG_q144	D-Fructose	C00095	Fructose and mannose metabolism(ko00051);;Galactose metabolism(ko00052);;Starch and sucrose metabolism(ko00500);;Metabolic pathways(ko01100);;Biosynthesis of secondary metabolites(ko01110);;ABC transporters(ko02010)	--	--	--	--	HMDB0000660	Organic compounds	Organic oxygen compounds	Organooxygen compounds	Carbohydrates and carbohydrate conjugates
NEG_q145	D-Fructose-6-Phosphate (Disodium) Salt	--	--	--	--	--	--	--	--	--	--	--
NEG_q146	D-Galacturonic Acid (Hydrate)	--	--	--	--	--	--	--	--	--	--	--
NEG_q147	D-Gluconic Acid	C00257	Pentose phosphate pathway(ko00030);;Metabolic pathways(ko01100);;Biosynthesis of secondary metabolites(ko01110);;Carbon metabolism(ko01200)	--	--	--	--	HMDB0000625	Organic compounds	Organic oxygen compounds	Organooxygen compounds	Carbohydrates and carbohydrate conjugates
NEG_q148	D(+)-Glucose	--	--	--	--	--	--	HMDB0304632	Organic compounds	Organic oxygen compounds	Organooxygen compounds	Carbohydrates and carbohydrate conjugates
NEG_q149	D-Glucose 6-Phosphate	C00092	Starch and sucrose metabolism(ko00500);;Neomycin, kanamycin and gentamicin biosynthesis(ko00524);;Inositol phosphate metabolism(ko00562);;Metabolic pathways(ko01100);;Biosynthesis of secondary metabolites(ko01110)	--	--	--	--	HMDB0001401	Organic compounds	Organic oxygen compounds	Organooxygen compounds	Carbohydrates and carbohydrate conjugates
NEG_q150	D-Glucose 6-Phosphate (Disodium Salt)	--	--	--	--	--	--	--	--	--	--	--
NEG_q151	D-Glucuronic Acid Lactone	--	--	--	--	--	--	HMDB0006355	Organic compounds	Organoheterocyclic compounds	Furofurans	Isosorbides
NEG_q152	Diacetoxy-6-Gingerdiol	--	--	--	--	--	--	--	--	--	--	--
NEG_q153	Dibenzyl Disulfide	--	--	--	--	--	--	HMDB0032077	Organic compounds	Benzenoids	Benzene and substituted derivatives	--
NEG_q154	Diethyl Phosphate	--	--	--	--	--	--	HMDB0012209	Organic compounds	Organic acids and derivatives	Organic phosphoric acids and derivatives	Phosphate esters
NEG_q155	Dihydrobaicalein	--	--	LMPK12140610	Polyketides [PK]	Flavonoids [PK12]	Flavanones [PK1214]	--	--	--	--	--
NEG_q158	Dihydrokaempferol	C00974	Flavonoid biosynthesis(ko00941);;Metabolic pathways(ko01100);;Biosynthesis of secondary metabolites(ko01110)	LMPK12140720	Polyketides [PK]	Flavonoids [PK12]	Flavanones [PK1214]	HMDB0030847	Organic compounds	Phenylpropanoids and polyketides	Flavonoids	Flavans
NEG_q159	Dihydrolipoic Acid	C02147	Lipoic acid metabolism(ko00785);;Metabolic pathways(ko01100)	--	--	--	--	HMDB0012210	Organic compounds	Lipids and lipid-like molecules	Fatty Acyls	Fatty acids and conjugates
NEG_q160	Dihydromyricetin	C02906	Flavonoid biosynthesis(ko00941);;Biosynthesis of secondary metabolites(ko01110)	LMPK12113405	Polyketides [PK]	Flavonoids [PK12]	Flavones and Flavonols [PK1211]	HMDB0040894	Organic compounds	Phenylpropanoids and polyketides	Stilbenes	--
NEG_q161	Diosmetin	C10038	--	LMPK12110824	Polyketides [PK]	Flavonoids [PK12]	Flavones and Flavonols [PK1211]	HMDB0029676	Organic compounds	Phenylpropanoids and polyketides	Flavonoids	O-methylated flavonoids
NEG_q162	Dl-Arginine	--	--	--	--	--	--	HMDB0251511	Organic compounds	Organic acids and derivatives	Carboxylic acids and derivatives	Amino acids, peptides, and analogues
NEG_q163	Dl-Asparagine	--	--	--	--	--	--	HMDB0251512	Organic compounds	Organic acids and derivatives	Carboxylic acids and derivatives	Amino acids, peptides, and analogues
NEG_q164	Dl-Glyceric Acid	--	--	--	--	--	--	--	--	--	--	--
NEG_q165	Dl-Isocitric Acid (Trisodium Salt)	--	--	--	--	--	--	--	--	--	--	--
NEG_q166	Dl-Tartaric Acid	--	--	--	--	--	--	--	--	--	--	--
NEG_q167	Dl-Xylose	--	--	--	--	--	--	HMDB0003402	Organic compounds	Organic oxygen compounds	Organooxygen compounds	Carbohydrates and carbohydrate conjugates
NEG_q168	D-(+)-Malic Acid	--	--	--	--	--	--	HMDB0031518	Organic compounds	Organic acids and derivatives	Hydroxy acids and derivatives	Beta hydroxy acids and derivatives
NEG_q169	D-(+)-Maltose Monohydrate	--	--	--	--	--	--	--	--	--	--	--
NEG_q170	D-Mannitol	C00392	Fructose and mannose metabolism(ko00051);;Metabolic pathways(ko01100);;ABC transporters(ko02010)	--	--	--	--	HMDB0000765	Organic compounds	Organic oxygen compounds	Organooxygen compounds	Carbohydrates and carbohydrate conjugates
NEG_q171	D-Mannoheptulose	--	--	--	--	--	--	HMDB0029935	Organic compounds	Organic oxygen compounds	Organooxygen compounds	Carbohydrates and carbohydrate conjugates
NEG_q172	D-Mannose	C00159	Fructose and mannose metabolism(ko00051);;Galactose metabolism(ko00052);;Amino sugar and nucleotide sugar metabolism(ko00520);;Metabolic pathways(ko01100);;Biosynthesis of nucleotide sugars(ko01250);;ABC transporters(ko02010)	--	--	--	--	HMDB0000169	Organic compounds	Organic oxygen compounds	Organooxygen compounds	Carbohydrates and carbohydrate conjugates
NEG_q173	D-(+)-Melezitose	--	--	--	--	--	--	HMDB0011730	Organic compounds	Organic oxygen compounds	Organooxygen compounds	Carbohydrates and carbohydrate conjugates
NEG_q174	D-Melibiose	--	--	--	--	--	--	HMDB0000048	Organic compounds	Organic oxygen compounds	Organooxygen compounds	Carbohydrates and carbohydrate conjugates
NEG_q175	Dodecanedioic Acid	C02678	--	LMFA01170009	Fatty Acyls [FA]	Fatty Acids and Conjugates [FA01]	Dicarboxylic acids [FA0117]	HMDB0000623	Organic compounds	Lipids and lipid-like molecules	Fatty Acyls	Fatty acids and conjugates
NEG_q176	D-Pantothenic Acid (Hemicalcium Salt)	--	--	--	--	--	--	--	--	--	--	--
NEG_q177	D-(-)-Quinic Acid	--	--	--	--	--	--	HMDB0003072	Organic compounds	Organic oxygen compounds	Organooxygen compounds	Alcohols and polyols
NEG_q178	D(+)-Raffinose (Pentahydrate)	--	--	--	--	--	--	--	--	--	--	--
NEG_q179	D-Sorbitol	C00794	Fructose and mannose metabolism(ko00051);;Galactose metabolism(ko00052);;Metabolic pathways(ko01100);;ABC transporters(ko02010)	--	--	--	--	HMDB0000247	Organic compounds	Organic oxygen compounds	Organooxygen compounds	Carbohydrates and carbohydrate conjugates
NEG_q180	D-Tagatose	C00795	Galactose metabolism(ko00052);;Metabolic pathways(ko01100)	--	--	--	--	HMDB0003418	Organic compounds	Organic oxygen compounds	Organooxygen compounds	Carbohydrates and carbohydrate conjugates
NEG_q181	D(-)-Tartaric Acid	--	--	--	--	--	--	HMDB0029878	Organic compounds	Organic oxygen compounds	Organooxygen compounds	Carbohydrates and carbohydrate conjugates
NEG_q182	Dulcite	--	--	--	--	--	--	HMDB0000107	Organic compounds	Organic oxygen compounds	Organooxygen compounds	Carbohydrates and carbohydrate conjugates
NEG_q183	Echinocystic Acid	C08942	--	--	--	--	--	HMDB0251690	Organic compounds	Lipids and lipid-like molecules	Prenol lipids	Triterpenoids
NEG_q184	Ecliptasaponin A	--	--	--	--	--	--	--	--	--	--	--
NEG_q185	(E)-Ferulic Acid	--	--	--	--	--	--	HMDB0000954	Organic compounds	Phenylpropanoids and polyketides	Cinnamic acids and derivatives	Hydroxycinnamic acids and derivatives
NEG_q186	Elaidic Acid	C01712	--	--	--	--	--	HMDB0000573	Organic compounds	Lipids and lipid-like molecules	Fatty Acyls	Fatty acids and conjugates
NEG_q187	Ellagic Acid	C10788	--	--	--	--	--	HMDB0002899	Organic compounds	Phenylpropanoids and polyketides	Tannins	Hydrolyzable tannins
NEG_q188	(E)-M-Coumaric Acid	--	--	--	--	--	--	--	--	--	--	--
NEG_q189	(E)-Methyl 4-Coumarate	--	--	--	--	--	--	--	--	--	--	--
NEG_q190	Emodin-1-O-弛-D-Glucopyranoside	--	--	--	--	--	--	--	--	--	--	--
NEG_q191	Ent-16Beta,17-Dihydroxy-9(11)-Kauren-19-Oic Acid	--	--	--	--	--	--	--	--	--	--	--
NEG_q192	Estradiol	C00951	Metabolic pathways(ko01100)	--	--	--	--	HMDB0000151	Organic compounds	Lipids and lipid-like molecules	Steroids and steroid derivatives	Estrane steroids
NEG_q193	Ethyl 2,4,6-Trihydroxybenzoate	--	--	--	--	--	--	--	--	--	--	--
NEG_q194	Ethyl Caffeate-1	--	--	--	--	--	--	--	--	--	--	--
NEG_q195	Ethyl (E)-3'-Hydroxy-4'-Methoxycinnamate	--	--	--	--	--	--	--	--	--	--	--
NEG_q196	Eugenol	C10453	Phenylpropanoid biosynthesis(ko00940)	--	--	--	--	HMDB0005809	Organic compounds	Benzenoids	Phenols	Methoxyphenols
NEG_q197	Euscaphic Acid	C17890	--	--	--	--	--	HMDB0036651	Organic compounds	Lipids and lipid-like molecules	Prenol lipids	Triterpenoids
NEG_q198	Fargesone A	C10563	--	--	--	--	--	--	--	--	--	--
NEG_q199	Farrerol	C09734	--	LMPK12140302	Polyketides [PK]	Flavonoids [PK12]	Flavanones [PK1214]	--	--	--	--	--
NEG_q200	Ferric Ammonium Citrate	--	--	--	--	--	--	--	--	--	--	--
NEG_q201	Ferulic Acid	C01494	Phenylpropanoid biosynthesis(ko00940);;Metabolic pathways(ko01100);;Biosynthesis of secondary metabolites(ko01110)	--	--	--	--	HMDB0000954	Organic compounds	Phenylpropanoids and polyketides	Cinnamic acids and derivatives	Hydroxycinnamic acids and derivatives
NEG_q202	(-)-Fucose	--	--	--	--	--	--	HMDB0000174	Organic compounds	Organic oxygen compounds	Organooxygen compounds	Carbohydrates and carbohydrate conjugates
NEG_q203	Galactose 1-Phosphate	--	--	--	--	--	--	HMDB0000645	Organic compounds	Organic oxygen compounds	Organooxygen compounds	Carbohydrates and carbohydrate conjugates
NEG_q204	Gallic Acid	C01424	Biosynthesis of various plant secondary metabolites(ko00999)	--	--	--	--	HMDB0005807	Organic compounds	Benzenoids	Benzene and substituted derivatives	Benzoic acids and derivatives
NEG_q205	Gallic Acid (Hydrate)	--	--	--	--	--	--	--	--	--	--	--
NEG_q206	Gallic Aldehyde	--	--	--	--	--	--	--	--	--	--	--
NEG_q207	(+)-Gallocatechin	C12127	Flavonoid biosynthesis(ko00941);;Biosynthesis of secondary metabolites(ko01110)	LMPK12020002	Polyketides [PK]	Flavonoids [PK12]	Flavans, Flavanols and Leucoanthocyanidins [PK1202]	HMDB0038365	Organic compounds	Phenylpropanoids and polyketides	Flavonoids	Flavans
NEG_q208	Genistein	C06563	Isoflavonoid biosynthesis(ko00943);;Metabolic pathways(ko01100);;Biosynthesis of secondary metabolites(ko01110)	LMPK12050218	Polyketides [PK]	Flavonoids [PK12]	Isoflavonoids [PK1205]	HMDB0003217	Organic compounds	Phenylpropanoids and polyketides	Isoflavonoids	Isoflav-2-enes
NEG_q209	Gentianine	C06525	--	--	--	--	--	HMDB0303030	Organic compounds	Organoheterocyclic compounds	Pyranopyridines	--
NEG_q210	Ginkgolic Acid	C10794	--	LMPK15040003	Polyketides [PK]	Phenolic lipids [PK15]	Anacardic acids and derivatives [PK1504]	HMDB0033897	Organic compounds	Benzenoids	Benzene and substituted derivatives	Benzoic acids and derivatives
NEG_q211	Ginkgolic Acid C17:1	--	--	--	--	--	--	--	--	--	--	--
NEG_q212	Gluconate (Sodium)	--	--	--	--	--	--	--	--	--	--	--
NEG_q213	Glucoraphanin	C08419	--	--	--	--	--	HMDB0038404	Organic compounds	Organic oxygen compounds	Organooxygen compounds	Carbohydrates and carbohydrate conjugates
NEG_q214	Glucosyringic Acid	--	--	--	--	--	--	HMDB0303364	Organic compounds	Organoheterocyclic compounds	Dihydrofurans	--
NEG_q215	Glutaric Acid	C00489	Fatty acid degradation(ko00071);;Lysine degradation(ko00310);;Metabolic pathways(ko01100)	--	--	--	--	HMDB0000661	Organic compounds	Organic acids and derivatives	Carboxylic acids and derivatives	Dicarboxylic acids and derivatives
NEG_q216	Glycolic Acid	C00160	Glyoxylate and dicarboxylate metabolism(ko00630);;Metabolic pathways(ko01100);;Biosynthesis of secondary metabolites(ko01110);;Carbon metabolism(ko01200)	--	--	--	--	HMDB0000115	Organic compounds	Organic acids and derivatives	Hydroxy acids and derivatives	Alpha hydroxy acids and derivatives
NEG_q217	Glycylglycine	C02037	--	--	--	--	--	--	--	--	--	--
NEG_q218	Gnetol	--	--	--	--	--	--	--	--	--	--	--
NEG_q219	Gossypin	C10051	--	--	--	--	--	--	--	--	--	--
NEG_q220	Gossypol	C07667	Sesquiterpenoid and triterpenoid biosynthesis(ko00909);;Biosynthesis of secondary metabolites(ko01110)	LMPR0103330002	Prenol Lipids [PR]	Isoprenoids [PR01]	C15 isoprenoids (sesquiterpenes) [PR0103]	HMDB0040723	Organic compounds	Lipids and lipid-like molecules	Prenol lipids	Sesquiterpenoids
NEG_q221	H-D-Cis-Hyp-Oh	--	--	--	--	--	--	--	--	--	--	--
NEG_q222	Heptanal Oxime	--	--	--	--	--	--	--	--	--	--	--
NEG_q223	Herbacetin	C02806	--	LMPK12113149	Polyketides [PK]	Flavonoids [PK12]	Flavones and Flavonols [PK1211]	--	--	--	--	--
NEG_q224	Hexadecanedioic Acid	C19615	Cutin, suberine and wax biosynthesis(ko00073);;Metabolic pathways(ko01100)	LMFA01170022	Fatty Acyls [FA]	Fatty Acids and Conjugates [FA01]	Dicarboxylic acids [FA0117]	HMDB0000672	Organic compounds	Lipids and lipid-like molecules	Fatty Acyls	Fatty acids and conjugates
NEG_q225	Hinokitiol	C09904	--	--	--	--	--	HMDB0035213	Organic compounds	Hydrocarbon derivatives	Tropones	Tropolones
NEG_q226	Hispidulin	C10058	--	LMPK12111159	Polyketides [PK]	Flavonoids [PK12]	Flavones and Flavonols [PK1211]	--	--	--	--	--
NEG_q227	(-)-Hydroxycitric Acid Lactone	--	--	--	--	--	--	--	--	--	--	--
NEG_q228	Hyperoside	--	--	--	--	--	--	HMDB0030775	Organic compounds	Phenylpropanoids and polyketides	Flavonoids	Flavonoid glycosides
NEG_q229	Hypotaurine	C00519	Taurine and hypotaurine metabolism(ko00430);;Metabolic pathways(ko01100)	--	--	--	--	HMDB0000965	Organic compounds	Organic acids and derivatives	Sulfinic acids and derivatives	Sulfinic acids
NEG_q230	Hypoxanthine	C00262	Purine metabolism(ko00230);;Metabolic pathways(ko01100);;Nucleotide metabolism(ko01232)	--	--	--	--	HMDB0000157	Organic compounds	Organoheterocyclic compounds	Imidazopyrimidines	Purines and purine derivatives
NEG_q231	I-Inositol	--	--	--	--	--	--	HMDB0000211	Organic compounds	Organic oxygen compounds	Organooxygen compounds	Alcohols and polyols
NEG_q232	Incensole	--	--	--	--	--	--	--	--	--	--	--
NEG_q233	Indigo	--	--	--	--	--	--	HMDB0240742	Organic compounds	Organoheterocyclic compounds	Indoles and derivatives	Indolines
NEG_q234	Indole-3-Carboxaldehyde	C08493	--	--	--	--	--	HMDB0029737	Organic compounds	Organoheterocyclic compounds	Indoles and derivatives	Indoles
NEG_q235	Indole-3-Pyruvic Acid	--	--	--	--	--	--	HMDB0060484	Organic compounds	Organoheterocyclic compounds	Indoles and derivatives	Indolyl carboxylic acids and derivatives
NEG_q236	Indolelactic Acid	--	--	--	--	--	--	HMDB0000671	Organic compounds	Organoheterocyclic compounds	Indoles and derivatives	Indolyl carboxylic acids and derivatives
NEG_q237	Inosine	C00294	Purine metabolism(ko00230);;Metabolic pathways(ko01100);;Nucleotide metabolism(ko01232);;ABC transporters(ko02010)	--	--	--	--	HMDB0000195	Organic compounds	Nucleosides, nucleotides, and analogues	Purine nucleosides	--
NEG_q238	Inulin	C03323	Starch and sucrose metabolism(ko00500)	--	--	--	--	HMDB0014776	Organic compounds	Organic Polymers	Polysaccharides	--
NEG_q239	Iristectorigenin A	--	--	LMPK12050402	Polyketides [PK]	Flavonoids [PK12]	Isoflavonoids [PK1205]	--	--	--	--	--
NEG_q240	Isobarbaloin	C17778	--	--	--	--	--	--	--	--	--	--
NEG_q241	Isochorismate	C00885	Ubiquinone and other terpenoid-quinone biosynthesis(ko00130);;Metabolic pathways(ko01100);;Biosynthesis of secondary metabolites(ko01110);;Biosynthesis of cofactors(ko01240)	--	--	--	--	HMDB0304395	Organic compounds	Organic acids and derivatives	Hydroxy acids and derivatives	Beta hydroxy acids and derivatives
NEG_q242	Isoliquiritin	C16978	--	LMPK12120021	Polyketides [PK]	Flavonoids [PK12]	Chalcones and dihydrochalcones [PK1212]	HMDB0037318	Organic compounds	Phenylpropanoids and polyketides	Flavonoids	Flavonoid glycosides
NEG_q243	Isomaltose	C00252	Starch and sucrose metabolism(ko00500);;Metabolic pathways(ko01100)	--	--	--	--	HMDB0002923	Organic compounds	Organic oxygen compounds	Organooxygen compounds	Carbohydrates and carbohydrate conjugates
NEG_q244	Isomangiferolic Acid	--	--	--	--	--	--	HMDB0035119	Organic compounds	Lipids and lipid-like molecules	Steroids and steroid derivatives	Cycloartanols and derivatives
NEG_q245	Isopimaric Acid	C09118	Diterpenoid biosynthesis(ko00904);;Biosynthesis of secondary metabolites(ko01110)	LMPR0104080010	Prenol Lipids [PR]	Isoprenoids [PR01]	C20 isoprenoids (diterpenes) [PR0104]	HMDB0036811	Organic compounds	Lipids and lipid-like molecules	Prenol lipids	Diterpenoids
NEG_q246	(+)-Isopinocampheol	--	--	--	--	--	--	--	--	--	--	--
NEG_q247	Isopulegol	--	--	--	--	--	--	HMDB0036077	Organic compounds	Lipids and lipid-like molecules	Prenol lipids	Monoterpenoids
NEG_q248	Isoquercitrin	C05623	Flavone and flavonol biosynthesis(ko00944);;Metabolic pathways(ko01100);;Biosynthesis of secondary metabolites(ko01110)	LMPK12112086	Polyketides [PK]	Flavonoids [PK12]	Flavones and Flavonols [PK1211]	HMDB0037362	Organic compounds	Phenylpropanoids and polyketides	Flavonoids	Flavonoid glycosides
NEG_q249	Isorhamnetin	C10084	--	LMPK12110002	Polyketides [PK]	Flavonoids [PK12]	Flavones and Flavonols [PK1211]	HMDB0002655	Organic compounds	Phenylpropanoids and polyketides	Flavonoids	Flavones
NEG_q250	Isoscopoletin	C18079	Biosynthesis of various plant secondary metabolites(ko00999)	--	--	--	--	--	--	--	--	--
NEG_q251	Isoshinanolone	C12343	--	--	--	--	--	--	--	--	--	--
NEG_q252	Isovalerylshikonin	--	--	--	--	--	--	--	--	--	--	--
NEG_q253	Isovitexin	C01714	Flavone and flavonol biosynthesis(ko00944)	LMPK12110338	Polyketides [PK]	Flavonoids [PK12]	Flavones and Flavonols [PK1211]	HMDB0253708	Organic compounds	Lipids and lipid-like molecules	Fatty Acyls	Fatty amides
NEG_q254	(㊣)-Jasmonic Acid	--	--	--	--	--	--	--	--	--	--	--
NEG_q255	Juglanin	--	--	LMPK12111839	Polyketides [PK]	Flavonoids [PK12]	Flavones and Flavonols [PK1211]	HMDB0303587	Organic compounds	Phenylpropanoids and polyketides	Flavonoids	Flavonoid glycosides
NEG_q256	Kaempferol	C05903	Flavonoid biosynthesis(ko00941);;Flavone and flavonol biosynthesis(ko00944);;Metabolic pathways(ko01100);;Biosynthesis of secondary metabolites(ko01110)	LMPK12110003	Polyketides [PK]	Flavonoids [PK12]	Flavones and Flavonols [PK1211]	HMDB0005801	Organic compounds	Phenylpropanoids and polyketides	Flavonoids	Flavones
NEG_q257	Kaempferol 3-Glucorhamnoside	--	--	--	--	--	--	--	--	--	--	--
NEG_q258	Kaempferol 3-O-(6''-Galloyl)-Beta-D-Glucopyranoside	--	--	--	--	--	--	--	--	--	--	--
NEG_q259	Kaempferol-3-O-Galactoside	C12626	Flavone and flavonol biosynthesis(ko00944);;Biosynthesis of secondary metabolites(ko01110)	--	--	--	--	HMDB0030864	Organic compounds	Organoheterocyclic compounds	Pyrans	Pyranones and derivatives
NEG_q260	Kaempferol-7-O-Rhamnoside	--	--	--	--	--	--	--	--	--	--	--
NEG_q261	Kumatakenin	--	--	LMPK12112690	Polyketides [PK]	Flavonoids [PK12]	Flavones and Flavonols [PK1211]	--	--	--	--	--
NEG_q262	Lactitol (Monohydrate)	--	--	--	--	--	--	--	--	--	--	--
NEG_q263	L-Allothreonine	C05519	Glycine, serine and threonine metabolism(ko00260);;Metabolic pathways(ko01100)	--	--	--	--	HMDB0004041	Organic compounds	Organic acids and derivatives	Carboxylic acids and derivatives	Amino acids, peptides, and analogues
NEG_q264	L-Arabinitol	C00532	Pentose and glucuronate interconversions(ko00040);;Metabolic pathways(ko01100)	--	--	--	--	HMDB0001851	Organic compounds	Organic oxygen compounds	Organooxygen compounds	Carbohydrates and carbohydrate conjugates
NEG_q265	L-(+)-Arabinose	--	--	--	--	--	--	--	--	--	--	--
NEG_q266	L(+)-Arabinose	--	--	--	--	--	--	--	--	--	--	--
NEG_q267	L-Aspartic Acid	C00049	Arginine biosynthesis(ko00220);;Alanine, aspartate and glutamate metabolism(ko00250);;Glycine, serine and threonine metabolism(ko00260);;Monobactam biosynthesis(ko00261);;Cysteine and methionine metabolism(ko00270);;Lysine biosynthesis(ko00300);;Histidine metabolism(ko00340);;beta-Alanine metabolism(ko00410);;Cyanoamino acid metabolism(ko00460);;D-Amino acid metabolism(ko00470);;Carbon fixation i…	--	--	--	--	HMDB0000191	Organic compounds	Organic acids and derivatives	Carboxylic acids and derivatives	Amino acids, peptides, and analogues
NEG_q268	Leucoside	--	--	LMPK12111729	Polyketides [PK]	Flavonoids [PK12]	Flavones and Flavonols [PK1211]	--	--	--	--	--
NEG_q269	L-Glucose	--	--	--	--	--	--	HMDB0003345	Organic compounds	Organic oxygen compounds	Organooxygen compounds	Carbohydrates and carbohydrate conjugates
NEG_q270	L-Glutamic Acid	C00025	Arginine biosynthesis(ko00220);;Alanine, aspartate and glutamate metabolism(ko00250);;Arginine and proline metabolism(ko00330);;Carbapenem biosynthesis(ko00332);;Histidine metabolism(ko00340);;Taurine and hypotaurine metabolism(ko00430);;D-Amino acid metabolism(ko00470);;Glutathione metabolism(ko00480);;Neomycin, kanamycin and gentamicin biosynthesis(ko00524);;Glyoxylate and dicarboxylate metabol…	--	--	--	--	HMDB0000148	Organic compounds	Organic acids and derivatives	Carboxylic acids and derivatives	Amino acids, peptides, and analogues
NEG_q271	L-Glutamic Acid (Monosodium Salt)	--	--	--	--	--	--	--	--	--	--	--
NEG_q272	Linalool	C03985	--	--	--	--	--	HMDB0036100	Organic compounds	Lipids and lipid-like molecules	Prenol lipids	Monoterpenoids
NEG_q273	L-Methionine Sulfoxide	--	--	--	--	--	--	HMDB0002005	Organic compounds	Organic acids and derivatives	Carboxylic acids and derivatives	Amino acids, peptides, and analogues
NEG_q274	L-Ornithine (Hydrochloride)	--	--	--	--	--	--	--	--	--	--	--
NEG_q275	Loureirin A	--	--	LMPK12120602	Polyketides [PK]	Flavonoids [PK12]	Chalcones and dihydrochalcones [PK1212]	HMDB0254174	Organic compounds	Phenylpropanoids and polyketides	Linear 1,3-diarylpropanoids	Chalcones and dihydrochalcones
NEG_q276	Loureirin C	--	--	LMPK12120600	Polyketides [PK]	Flavonoids [PK12]	Chalcones and dihydrochalcones [PK1212]	--	--	--	--	--
NEG_q277	L-Serine	C00065	Glycine, serine and threonine metabolism(ko00260);;Monobactam biosynthesis(ko00261);;Cysteine and methionine metabolism(ko00270);;Cyanoamino acid metabolism(ko00460);;D-Amino acid metabolism(ko00470);;Glycerophospholipid metabolism(ko00564);;Sphingolipid metabolism(ko00600);;Glyoxylate and dicarboxylate metabolism(ko00630);;Sulfur metabolism(ko00920);;Aminoacyl-tRNA biosynthesis(ko00970);;Metabol…	--	--	--	--	HMDB0000187	Organic compounds	Organic acids and derivatives	Carboxylic acids and derivatives	Amino acids, peptides, and analogues
NEG_q278	L-Tartaric Acid	C00898	Glyoxylate and dicarboxylate metabolism(ko00630);;Metabolic pathways(ko01100)	--	--	--	--	HMDB0000956	Organic compounds	Organic oxygen compounds	Organooxygen compounds	Carbohydrates and carbohydrate conjugates
NEG_q279	L-Threonine	C00188	Glycine, serine and threonine metabolism(ko00260);;Monobactam biosynthesis(ko00261);;Valine, leucine and isoleucine biosynthesis(ko00290);;D-Amino acid metabolism(ko00470);;Porphyrin metabolism(ko00860);;Aminoacyl-tRNA biosynthesis(ko00970);;Metabolic pathways(ko01100);;Biosynthesis of secondary metabolites(ko01110);;Biosynthesis of amino acids(ko01230);;ABC transporters(ko02010)	--	--	--	--	HMDB0000167	Organic compounds	Organic acids and derivatives	Carboxylic acids and derivatives	Amino acids, peptides, and analogues
NEG_q280	L-Tyrosine	C00082	Ubiquinone and other terpenoid-quinone biosynthesis(ko00130);;Monobactam biosynthesis(ko00261);;Tyrosine metabolism(ko00350);;Phenylalanine metabolism(ko00360);;Phenylalanine, tyrosine and tryptophan biosynthesis(ko00400);;Cyanoamino acid metabolism(ko00460);;Thiamine metabolism(ko00730);;Phenylpropanoid biosynthesis(ko00940);;Isoquinoline alkaloid biosynthesis(ko00950);;Betalain biosynthesis(ko0…	--	--	--	--	HMDB0000158	Organic compounds	Organic acids and derivatives	Carboxylic acids and derivatives	Amino acids, peptides, and analogues
NEG_q281	Lucidone	--	--	LMPK12120439	Polyketides [PK]	Flavonoids [PK12]	Chalcones and dihydrochalcones [PK1212]	--	--	--	--	--
NEG_q282	Luteolin	C01514	Flavonoid biosynthesis(ko00941);;Flavone and flavonol biosynthesis(ko00944);;Metabolic pathways(ko01100);;Biosynthesis of secondary metabolites(ko01110)	LMPK12110006	Polyketides [PK]	Flavonoids [PK12]	Flavones and Flavonols [PK1211]	HMDB0005800	Organic compounds	Phenylpropanoids and polyketides	Flavonoids	Flavones
NEG_q283	L-Xylose	C01510	--	--	--	--	--	--	--	--	--	--
NEG_q284	Maduropeptin Chromophore	C21292	Metabolic pathways(ko01100);;Biosynthesis of secondary metabolites(ko01110)	--	--	--	--	--	--	--	--	--
NEG_q285	Magnolioside	--	--	--	--	--	--	--	--	--	--	--
NEG_q286	Malic Acid	C00149	Citrate cycle (TCA cycle)(ko00020);;Pyruvate metabolism(ko00620);;Glyoxylate and dicarboxylate metabolism(ko00630);;Carbon fixation in photosynthetic organisms(ko00710);;Metabolic pathways(ko01100);;Biosynthesis of secondary metabolites(ko01110);;Carbon metabolism(ko01200)	--	--	--	--	HMDB0000156	Organic compounds	Organic acids and derivatives	Hydroxy acids and derivatives	Beta hydroxy acids and derivatives
NEG_q287	Malonic Acid	C00383	Fatty acid biosynthesis(ko00061);;Pyrimidine metabolism(ko00240);;beta-Alanine metabolism(ko00410);;Metabolic pathways(ko01100);;Fatty acid metabolism(ko01212)	LMFA01170041	Fatty Acyls [FA]	Fatty Acids and Conjugates [FA01]	Dicarboxylic acids [FA0117]	HMDB0000691	Organic compounds	Organic acids and derivatives	Carboxylic acids and derivatives	Dicarboxylic acids and derivatives
NEG_q288	Malonylapiin	C05622	Flavone and flavonol biosynthesis(ko00944)	--	--	--	--	--	--	--	--	--
NEG_q289	Maltopentaose	--	--	--	--	--	--	HMDB0012254	Organic compounds	Organic oxygen compounds	Organooxygen compounds	Carbohydrates and carbohydrate conjugates
NEG_q290	Maltose	C00208	Starch and sucrose metabolism(ko00500);;Metabolic pathways(ko01100);;Biosynthesis of secondary metabolites(ko01110);;ABC transporters(ko02010)	--	--	--	--	HMDB0000163	Organic compounds	Organic oxygen compounds	Organooxygen compounds	Carbohydrates and carbohydrate conjugates
NEG_q291	Mannitol	C00392	Fructose and mannose metabolism(ko00051);;Metabolic pathways(ko01100);;ABC transporters(ko02010)	--	--	--	--	HMDB0000765	Organic compounds	Organic oxygen compounds	Organooxygen compounds	Carbohydrates and carbohydrate conjugates
NEG_q292	Maslinic Acid	--	--	LMPR0106180014	Prenol Lipids [PR]	Isoprenoids [PR01]	C30 isoprenoids (triterpenes) [PR0106]	HMDB0002392	Organic compounds	Lipids and lipid-like molecules	Prenol lipids	Triterpenoids
NEG_q293	M-Coumaric Acid	--	--	--	--	--	--	HMDB0001713	Organic compounds	Phenylpropanoids and polyketides	Cinnamic acids and derivatives	Hydroxycinnamic acids and derivatives
NEG_q294	Meglutol	C03761	--	--	--	--	--	HMDB0000355	Organic compounds	Lipids and lipid-like molecules	Fatty Acyls	Fatty acids and conjugates
NEG_q295	Methyl 2,4,6-Trihydroxybenzoate	--	--	--	--	--	--	HMDB0029650	Organic compounds	Benzenoids	Benzene and substituted derivatives	Benzoic acids and derivatives
NEG_q296	Methyl 2-Furoate	--	--	--	--	--	--	HMDB0029750	Organic compounds	Organoheterocyclic compounds	Furans	Furoic acid and derivatives
NEG_q297	Methyl 3-Indolecarboxylate	--	--	--	--	--	--	--	--	--	--	--
NEG_q298	Methyl 3-Phenylpropanoate	--	--	LMFA07010951	Fatty Acyls [FA]	Fatty esters [FA07]	Short fatty esters [FA0710]	HMDB0030060	Organic compounds	Lipids and lipid-like molecules	Fatty Acyls	Fatty acid esters
NEG_q299	Methyl 4-Hydroxyphenylacetate	--	--	--	--	--	--	--	--	--	--	--
NEG_q300	Methyl Gallate	--	--	--	--	--	--	HMDB0254590	Organic compounds	Benzenoids	Benzene and substituted derivatives	Benzoic acids and derivatives
NEG_q301	Methyl Isoferulate	--	--	--	--	--	--	--	--	--	--	--
NEG_q302	Methylmalonic Acid	C02170	Pyrimidine metabolism(ko00240);;Valine, leucine and isoleucine degradation(ko00280);;Propanoate metabolism(ko00640);;Metabolic pathways(ko01100)	LMFA01170118	Fatty Acyls [FA]	Fatty Acids and Conjugates [FA01]	Dicarboxylic acids [FA0117]	HMDB0000202	Organic compounds	Organic acids and derivatives	Carboxylic acids and derivatives	Dicarboxylic acids and derivatives
NEG_q303	Methylnissolin-3-O-Glucoside	--	--	--	--	--	--	--	--	--	--	--
NEG_q304	Methyl Paraben	--	--	--	--	--	--	HMDB0032572	Organic compounds	Benzenoids	Benzene and substituted derivatives	Benzoic acids and derivatives
NEG_q305	Methyl P-Hydroxyphenyllactate	--	--	--	--	--	--	--	--	--	--	--
NEG_q306	Methyl Tridecanoate	--	--	--	--	--	--	--	--	--	--	--
NEG_q307	Miquelianin	--	--	LMPK12112173	Polyketides [PK]	Flavonoids [PK12]	Flavones and Flavonols [PK1211]	HMDB0029212	Organic compounds	Phenylpropanoids and polyketides	Flavonoids	Flavonoid glycosides
NEG_q308	Miraxanthin-V	C08557	Betalain biosynthesis(ko00965);;Biosynthesis of secondary metabolites(ko01110)	--	--	--	--	--	--	--	--	--
NEG_q309	Monotropein	C09788	--	LMPR0102070012	Prenol Lipids [PR]	Isoprenoids [PR01]	C10 isoprenoids (monoterpenes) [PR0102]	HMDB0035608	Organic compounds	Lipids and lipid-like molecules	Prenol lipids	Terpene glycosides
NEG_q310	Morin	C10105	--	LMPK12112517	Polyketides [PK]	Flavonoids [PK12]	Flavones and Flavonols [PK1211]	HMDB0030796	Organic compounds	Phenylpropanoids and polyketides	Flavonoids	Flavones
NEG_q311	Moronic Acid	--	--	LMPR0106150002	Prenol Lipids [PR]	Isoprenoids [PR01]	C30 isoprenoids (triterpenes) [PR0106]	HMDB0254888	Organic compounds	Lipids and lipid-like molecules	Prenol lipids	Triterpenoids
NEG_q312	Mucic Acid	C00879	Ascorbate and aldarate metabolism(ko00053);;Metabolic pathways(ko01100)	LMFA01050532	Fatty Acyls [FA]	Fatty Acids and Conjugates [FA01]	Hydroxy fatty acids [FA0105]	HMDB0000639	Organic compounds	Organic oxygen compounds	Organooxygen compounds	Carbohydrates and carbohydrate conjugates
NEG_q313	Myricetin	C10107	Flavonoid biosynthesis(ko00941);;Flavone and flavonol biosynthesis(ko00944);;Biosynthesis of secondary metabolites(ko01110)	LMPK12110001	Polyketides [PK]	Flavonoids [PK12]	Flavones and Flavonols [PK1211]	HMDB0002755	Organic compounds	Phenylpropanoids and polyketides	Flavonoids	Flavones
NEG_q314	Myricitrin	C10108	--	LMPK12112436	Polyketides [PK]	Flavonoids [PK12]	Flavones and Flavonols [PK1211]	HMDB0034360	Organic compounds	Phenylpropanoids and polyketides	Flavonoids	Flavonoid glycosides
NEG_q315	Myristoleic Acid	C08322	--	LMFA01030051	Fatty Acyls [FA]	Fatty Acids and Conjugates [FA01]	Unsaturated fatty acids [FA0103]	HMDB0002000	Organic compounds	Lipids and lipid-like molecules	Fatty Acyls	Fatty acids and conjugates
NEG_q316	N-Acetyl-L-Glutamic Acid	C00624	Arginine biosynthesis(ko00220);;Metabolic pathways(ko01100);;Biosynthesis of secondary metabolites(ko01110);;2-Oxocarboxylic acid metabolism(ko01210);;Biosynthesis of amino acids(ko01230)	--	--	--	--	HMDB0001138	Organic compounds	Organic acids and derivatives	Carboxylic acids and derivatives	Amino acids, peptides, and analogues
NEG_q317	N-Acetyl-L-Tryptophan	--	--	--	--	--	--	HMDB0013713	Organic compounds	Organic acids and derivatives	Carboxylic acids and derivatives	Amino acids, peptides, and analogues
NEG_q318	N-Acetylnorloline	--	--	--	--	--	--	--	--	--	--	--
NEG_q319	Narcissin	--	--	LMPK12110586	Polyketides [PK]	Flavonoids [PK12]	Flavones and Flavonols [PK1211]	HMDB0037746	Organic compounds	Phenylpropanoids and polyketides	Flavonoids	Flavonoid glycosides
NEG_q320	(㊣)-Naringenin	--	--	--	--	--	--	--	--	--	--	--
NEG_q321	Naringenin Chalcone	C06561	Flavonoid biosynthesis(ko00941);;Metabolic pathways(ko01100);;Biosynthesis of secondary metabolites(ko01110)	LMPK12120264	Polyketides [PK]	Flavonoids [PK12]	Chalcones and dihydrochalcones [PK1212]	HMDB0029631	Organic compounds	Phenylpropanoids and polyketides	Linear 1,3-diarylpropanoids	Chalcones and dihydrochalcones
NEG_q322	Neoastilbin	C09803	--	--	--	--	--	--	--	--	--	--
NEG_q323	Neoisoastilbin	--	--	--	--	--	--	HMDB0242667	Organic compounds	Phenylpropanoids and polyketides	Flavonoids	Flavonoid glycosides
NEG_q324	Neopterin	C05926	Folate biosynthesis(ko00790)	--	--	--	--	HMDB0000845	Organic compounds	Organoheterocyclic compounds	Pteridines and derivatives	Pterins and derivatives
NEG_q325	Nicotinamide	C00153	Nicotinate and nicotinamide metabolism(ko00760);;Metabolic pathways(ko01100);;Biosynthesis of cofactors(ko01240)	--	--	--	--	HMDB0001406	Organic compounds	Organoheterocyclic compounds	Pyridines and derivatives	Pyridinecarboxylic acids and derivatives
NEG_q326	N-((-)-Jasmonoyl)-S-Isoleucine	--	--	--	--	--	--	--	--	--	--	--
NEG_q327	Nmda	C12269	--	--	--	--	--	HMDB0002393	Organic compounds	Organic acids and derivatives	Carboxylic acids and derivatives	Amino acids, peptides, and analogues
NEG_q328	N-Oleoyl Glycine	--	--	LMFA08020082	Fatty Acyls [FA]	Fatty amides [FA08]	N-acyl amines [FA0802]	HMDB0241916	Organic compounds	Organoheterocyclic compounds	Diazines	Pyrimidines and pyrimidine derivatives
NEG_q329	Norbraylin	--	--	--	--	--	--	--	--	--	--	--
NEG_q330	Norwogonin	C10113	--	LMPK12111329	Polyketides [PK]	Flavonoids [PK12]	Flavones and Flavonols [PK1211]	--	--	--	--	--
NEG_q331	Nsc117079	--	--	--	--	--	--	--	--	--	--	--
NEG_q332	Nudifloramide	--	--	--	--	--	--	--	--	--	--	--
NEG_q333	Octadecanedioic Acid	--	--	LMFA01170029	Fatty Acyls [FA]	Fatty Acids and Conjugates [FA01]	Dicarboxylic acids [FA0117]	HMDB0000782	Organic compounds	Lipids and lipid-like molecules	Fatty Acyls	Fatty acids and conjugates
NEG_q334	Oleanolic Acid	C17148	--	LMPR0106150004	Prenol Lipids [PR]	Isoprenoids [PR01]	C30 isoprenoids (triterpenes) [PR0106]	HMDB0002364	Organic compounds	Lipids and lipid-like molecules	Prenol lipids	Triterpenoids
NEG_q335	Oleanonic Acid	--	--	--	--	--	--	HMDB0255940	Organic compounds	Lipids and lipid-like molecules	Prenol lipids	Triterpenoids
NEG_q336	Oleaside A	--	--	--	--	--	--	--	--	--	--	--
NEG_q337	Oleic Acid	C00712	Fatty acid biosynthesis(ko00061);;Cutin, suberine and wax biosynthesis(ko00073);;Biosynthesis of unsaturated fatty acids(ko01040)	LMFA01030002	Fatty Acyls [FA]	Fatty Acids and Conjugates [FA01]	Unsaturated fatty acids [FA0103]	HMDB0000207	Organic compounds	Lipids and lipid-like molecules	Fatty Acyls	Fatty acids and conjugates
NEG_q338	Olivetol	--	--	--	--	--	--	--	--	--	--	--
NEG_q339	Orotic Acid	C00295	Pyrimidine metabolism(ko00240);;Metabolic pathways(ko01100);;Biosynthesis of cofactors(ko01240)	--	--	--	--	HMDB0000226	Organic compounds	Organoheterocyclic compounds	Diazines	Pyrimidines and pyrimidine derivatives
NEG_q340	Oroxin A	--	--	--	--	--	--	--	--	--	--	--
NEG_q341	Oxalic Acid	C00209	Purine metabolism(ko00230);;Glyoxylate and dicarboxylate metabolism(ko00630);;Metabolic pathways(ko01100)	--	--	--	--	HMDB0002329	Organic compounds	Organic acids and derivatives	Carboxylic acids and derivatives	Dicarboxylic acids and derivatives
NEG_q342	Oxohydrastinine	--	--	--	--	--	--	--	--	--	--	--
NEG_q343	Oxytetracycline	C06624	Metabolic pathways(ko01100);;Biosynthesis of secondary metabolites(ko01110)	LMPK07000005	Polyketides [PK]	Linear tetracyclines [PK07]	--	HMDB0014733	Organic compounds	Phenylpropanoids and polyketides	Tetracyclines	--
NEG_q344	Padmatin	--	--	--	--	--	--	--	--	--	--	--
NEG_q345	Palmitic Acid	C00249	Fatty acid biosynthesis(ko00061);;Fatty acid elongation(ko00062);;Fatty acid degradation(ko00071);;Cutin, suberine and wax biosynthesis(ko00073);;Biosynthesis of unsaturated fatty acids(ko01040);;Metabolic pathways(ko01100);;Fatty acid metabolism(ko01212)	LMFA01010001	Fatty Acyls [FA]	Fatty Acids and Conjugates [FA01]	Straight chain fatty acids [FA0101]	HMDB0000220	Organic compounds	Lipids and lipid-like molecules	Fatty Acyls	Fatty acids and conjugates
NEG_q346	Palmitoylglycine	--	--	--	--	--	--	HMDB0013034	Organic compounds	Organic acids and derivatives	Carboxylic acids and derivatives	Amino acids, peptides, and analogues
NEG_q347	Papain	--	--	--	--	--	--	--	--	--	--	--
NEG_q348	P-Coumaroyl Quinic Acid	C12208	Phenylpropanoid biosynthesis(ko00940);;Flavonoid biosynthesis(ko00941);;Stilbenoid, diarylheptanoid and gingerol biosynthesis(ko00945);;Biosynthesis of secondary metabolites(ko01110)	--	--	--	--	HMDB0029681	Organic compounds	Organic oxygen compounds	Organooxygen compounds	Alcohols and polyols
NEG_q349	P-Coumaryl Alcohol	C02646	Phenylpropanoid biosynthesis(ko00940);;Metabolic pathways(ko01100);;Biosynthesis of secondary metabolites(ko01110)	--	--	--	--	HMDB0002035	Organic compounds	Phenylpropanoids and polyketides	Cinnamic acids and derivatives	Hydroxycinnamic acids and derivatives
NEG_q350	Perseitol	C08255	--	--	--	--	--	HMDB0033750	Organic compounds	Organic oxygen compounds	Organooxygen compounds	Carbohydrates and carbohydrate conjugates
NEG_q351	Pheophorbide A	C18021	Porphyrin metabolism(ko00860);;Biosynthesis of secondary metabolites(ko01110)	--	--	--	--	HMDB0256449	--	--	--	--
NEG_q352	Phloretic Acid	C01744	--	--	--	--	--	--	--	--	--	--
NEG_q353	Phloretin	C00774	Flavonoid biosynthesis(ko00941);;Biosynthesis of secondary metabolites(ko01110)	LMPK12120525	Polyketides [PK]	Flavonoids [PK12]	Chalcones and dihydrochalcones [PK1212]	HMDB0003306	Organic compounds	Phenylpropanoids and polyketides	Linear 1,3-diarylpropanoids	Chalcones and dihydrochalcones
NEG_q354	Phlorizin	C01604	Flavonoid biosynthesis(ko00941);;Biosynthesis of secondary metabolites(ko01110)	--	--	--	--	HMDB0036634	Organic compounds	Phenylpropanoids and polyketides	Flavonoids	Flavonoid glycosides
NEG_q355	Phlorizin Dihydrate	--	--	--	--	--	--	--	--	--	--	--
NEG_q356	Phosphonoacetic Acid	C05682	Phosphonate and phosphinate metabolism(ko00440);;Metabolic pathways(ko01100)	--	--	--	--	HMDB0004110	Organic compounds	Organic acids and derivatives	Organic phosphonic acids and derivatives	Organic phosphonic acids
NEG_q357	Phthalic Acid	--	--	--	--	--	--	HMDB0002107	Organic compounds	Benzenoids	Benzene and substituted derivatives	Benzoic acids and derivatives
NEG_q358	P-Hydroxycinnamic Acid	--	--	--	--	--	--	HMDB0002035	Organic compounds	Phenylpropanoids and polyketides	Cinnamic acids and derivatives	Hydroxycinnamic acids and derivatives
NEG_q359	P-Hydroxyphenethyl Trans-Ferulate	--	--	--	--	--	--	HMDB0032806	Organic compounds	Phenylpropanoids and polyketides	Cinnamic acids and derivatives	Hydroxycinnamic acids and derivatives
NEG_q360	Phyllostine	--	--	--	--	--	--	--	--	--	--	--
NEG_q361	Pimelic Acid	C02656	Biotin metabolism(ko00780);;Metabolic pathways(ko01100);;Biosynthesis of cofactors(ko01240)	LMFA01170051	Fatty Acyls [FA]	Fatty Acids and Conjugates [FA01]	Dicarboxylic acids [FA0117]	HMDB0000857	Organic compounds	Lipids and lipid-like molecules	Fatty Acyls	Fatty acids and conjugates
NEG_q362	Pinocembrin	C09827	Flavonoid biosynthesis(ko00941)	LMPK12140214	Polyketides [PK]	Flavonoids [PK12]	Flavanones [PK1214]	HMDB0030808	Organic compounds	Phenylpropanoids and polyketides	Flavonoids	Flavans
NEG_q363	(-)-Pinoresinol	C20455	Biosynthesis of various plant secondary metabolites(ko00999);;Biosynthesis of secondary metabolites(ko01110)	--	--	--	--	HMDB0301807	Organic compounds	Lignans, neolignans and related compounds	Lignan glycosides	--
NEG_q364	P-Menthane-1,3,8-Triol	--	--	--	--	--	--	--	--	--	--	--
NEG_q365	Pratensein	C10520	Isoflavonoid biosynthesis(ko00943)	LMPK12050265	Polyketides [PK]	Flavonoids [PK12]	Isoflavonoids [PK1205]	HMDB0030617	Organic compounds	Phenylpropanoids and polyketides	Isoflavonoids	O-methylated isoflavonoids
NEG_q366	Procurcumenol	--	--	--	--	--	--	HMDB0036427	Organic compounds	Lipids and lipid-like molecules	Prenol lipids	Sesquiterpenoids
NEG_q367	Progoitrin	C08425	--	--	--	--	--	HMDB0034071	Organic compounds	Organic oxygen compounds	Organooxygen compounds	Carbohydrates and carbohydrate conjugates
NEG_q368	Protoescigenin	--	--	--	--	--	--	HMDB0034519	Organic compounds	Lipids and lipid-like molecules	Prenol lipids	Triterpenoids
NEG_q369	Pseudobufarenogin	--	--	LMST01130069	Sterol Lipids [ST]	Sterols [ST01]	Bufanolides and derivatives [ST0113]	--	--	--	--	--
NEG_q370	Pyrogallol	C01108	--	--	--	--	--	HMDB0013674	Organic compounds	Benzenoids	Phenols	Benzenetriols and derivatives
NEG_q371	Quercetin-1	--	--	--	--	--	--	--	--	--	--	--
NEG_q372	Quercetin 3-O-(6''-Galloyl)-弛-D-Galactopyranoside	--	--	--	--	--	--	--	--	--	--	--
NEG_q373	Quercitrin	C01750	Flavone and flavonol biosynthesis(ko00944)	LMPK12112171	Polyketides [PK]	Flavonoids [PK12]	Flavones and Flavonols [PK1211]	HMDB0033751	Organic compounds	Phenylpropanoids and polyketides	Flavonoids	Flavonoid glycosides
NEG_q374	(R)-3-Hydroxybutanoic Acid	C01089	Butanoate metabolism(ko00650);;Metabolic pathways(ko01100)	--	--	--	--	HMDB0000011	Organic compounds	Organic acids and derivatives	Hydroxy acids and derivatives	Beta hydroxy acids and derivatives
NEG_q375	Raddeanoside R8	--	--	--	--	--	--	--	--	--	--	--
NEG_q376	Raspberry Ketone	--	--	--	--	--	--	HMDB0033723	Organic compounds	Benzenoids	Phenols	1-hydroxy-2-unsubstituted benzenoids
NEG_q377	(R)-(+)-Citronellal	C09848	Biosynthesis of secondary metabolites(ko01110)	LMPR0102010007	Prenol Lipids [PR]	Isoprenoids [PR01]	C10 isoprenoids (monoterpenes) [PR0102]	HMDB0035820	Organic compounds	Lipids and lipid-like molecules	Prenol lipids	Monoterpenoids
NEG_q378	Rebaudioside B	--	--	LMPR01040125	Prenol Lipids [PR]	Isoprenoids [PR01]	C20 isoprenoids (diterpenes) [PR0104]	HMDB0034949	Organic compounds	Lipids and lipid-like molecules	Prenol lipids	Terpene glycosides
NEG_q379	Rhamnazin	--	--	LMPK12112641	Polyketides [PK]	Flavonoids [PK12]	Flavones and Flavonols [PK1211]	--	--	--	--	--
NEG_q380	Rhein	C10401	--	LMPK13040015	Polyketides [PK]	Aromatic polyketides [PK13]	Anthracenes and phenanthrenes [PK1304]	HMDB0032876	Organic compounds	Benzenoids	Anthracenes	Anthracenecarboxylic acids and derivatives
NEG_q381	Rhodionin	--	--	--	--	--	--	--	--	--	--	--
NEG_q382	Ribitol	C00474	Pentose and glucuronate interconversions(ko00040);;Riboflavin metabolism(ko00740);;Metabolic pathways(ko01100)	--	--	--	--	HMDB0000508	Organic compounds	Organic oxygen compounds	Organooxygen compounds	Carbohydrates and carbohydrate conjugates
NEG_q383	Ricinoleic Acid (Purity≡99%)	--	--	--	--	--	--	--	--	--	--	--
NEG_q384	Robinetinidin Chloride	--	--	--	--	--	--	--	--	--	--	--
NEG_q385	Rubinaphthin A	--	--	--	--	--	--	--	--	--	--	--
NEG_q386	Rutin (Hydrate)	--	--	--	--	--	--	--	--	--	--	--
NEG_q387	Rutin (Trihydrate)	--	--	--	--	--	--	--	--	--	--	--
NEG_q388	(S)-2-Acetamido-4-Amino-4-Oxobutanoic Acid	--	--	--	--	--	--	--	--	--	--	--
NEG_q389	Saikosaponin B2	--	--	--	--	--	--	HMDB0242746	Organic compounds	Lipids and lipid-like molecules	Prenol lipids	Terpene glycosides
NEG_q390	Salicin	C01451	Glycolysis / Gluconeogenesis(ko00010)	--	--	--	--	HMDB0003546	Organic compounds	Organic oxygen compounds	Organooxygen compounds	Carbohydrates and carbohydrate conjugates
NEG_q391	Salicylamide	--	--	--	--	--	--	HMDB0015687	Organic compounds	Benzenoids	Phenols	1-hydroxy-4-unsubstituted benzenoids
NEG_q392	Salicylic Acid	C00805	Biosynthesis of various alkaloids(ko00996);;Metabolic pathways(ko01100);;Biosynthesis of secondary metabolites(ko01110);;Plant hormone signal transduction(ko04075)	--	--	--	--	HMDB0001895	Organic compounds	Benzenoids	Benzene and substituted derivatives	Benzoic acids and derivatives
NEG_q393	Salvianolic Acid A	C10492	--	--	--	--	--	HMDB0257470	Organic compounds	Phenylpropanoids and polyketides	Stilbenes	--
NEG_q394	Scandoside	--	--	--	--	--	--	--	--	--	--	--
NEG_q395	Sclareol	C09183	Diterpenoid biosynthesis(ko00904);;Biosynthesis of secondary metabolites(ko01110)	LMPR0104030010	Prenol Lipids [PR]	Isoprenoids [PR01]	C20 isoprenoids (diterpenes) [PR0104]	HMDB0036827	Organic compounds	Lipids and lipid-like molecules	Prenol lipids	Diterpenoids
NEG_q396	Shanzhiside	C17066	--	--	--	--	--	HMDB0258270	Organic compounds	Lipids and lipid-like molecules	Prenol lipids	Terpene glycosides
NEG_q397	Shikimic Acid	C00493	Phenylalanine, tyrosine and tryptophan biosynthesis(ko00400);;Biosynthesis of various alkaloids(ko00996);;Biosynthesis of various plant secondary metabolites(ko00999);;Metabolic pathways(ko01100);;Biosynthesis of secondary metabolites(ko01110);;Biosynthesis of amino acids(ko01230);;Biosynthesis of cofactors(ko01240)	--	--	--	--	HMDB0003070	Organic compounds	Organic oxygen compounds	Organooxygen compounds	Alcohols and polyols
NEG_q398	Sinalbin Potassium Salt	--	--	--	--	--	--	--	--	--	--	--
NEG_q399	(S)-Malic Acid	--	--	--	--	--	--	HMDB0000156	Organic compounds	Organic acids and derivatives	Hydroxy acids and derivatives	Beta hydroxy acids and derivatives
NEG_q400	Sn-Glycerol 3-Phosphate	C00093	Glycerolipid metabolism(ko00561);;Glycerophospholipid metabolism(ko00564);;Metabolic pathways(ko01100);;Biosynthesis of secondary metabolites(ko01110);;ABC transporters(ko02010)	--	--	--	--	HMDB0000126	Organic compounds	Lipids and lipid-like molecules	Glycerophospholipids	Glycerophosphates
NEG_q401	Sodium (3S,4R,5R)-6-((Hydrogenphosphonato)Oxy)-3,4,5-Trihydroxy-2-Oxohexyl Phosphate Octahydrate	--	--	--	--	--	--	--	--	--	--	--
NEG_q402	Sophoflavescenol	--	--	LMPK12112538	Polyketides [PK]	Flavonoids [PK12]	Flavones and Flavonols [PK1211]	--	--	--	--	--
NEG_q403	Stearic Acid	C01530	Fatty acid biosynthesis(ko00061);;Biosynthesis of unsaturated fatty acids(ko01040);;Metabolic pathways(ko01100)	LMFA01010018	Fatty Acyls [FA]	Fatty Acids and Conjugates [FA01]	Straight chain fatty acids [FA0101]	HMDB0000827	Organic compounds	Lipids and lipid-like molecules	Fatty Acyls	Fatty acids and conjugates
NEG_q404	Suberic Acid	C08278	--	LMFA01170001	Fatty Acyls [FA]	Fatty Acids and Conjugates [FA01]	Dicarboxylic acids [FA0117]	HMDB0000893	Organic compounds	Lipids and lipid-like molecules	Fatty Acyls	Fatty acids and conjugates
NEG_q405	Succinic Acid	C00042	Citrate cycle (TCA cycle)(ko00020);;Oxidative phosphorylation(ko00190);;Alanine, aspartate and glutamate metabolism(ko00250);;Lysine degradation(ko00310);;Tyrosine metabolism(ko00350);;Phenylalanine metabolism(ko00360);;Pyruvate metabolism(ko00620);;Glyoxylate and dicarboxylate metabolism(ko00630);;Propanoate metabolism(ko00640);;Butanoate metabolism(ko00650);;Nicotinate and nicotinamide metaboli…	LMFA01170043	Fatty Acyls [FA]	Fatty Acids and Conjugates [FA01]	Dicarboxylic acids [FA0117]	HMDB0000254	Organic compounds	Organic acids and derivatives	Carboxylic acids and derivatives	Dicarboxylic acids and derivatives
NEG_q406	Sucrose	C00089	Galactose metabolism(ko00052);;Starch and sucrose metabolism(ko00500);;Metabolic pathways(ko01100);;Biosynthesis of secondary metabolites(ko01110);;ABC transporters(ko02010)	--	--	--	--	HMDB0000258	Organic compounds	Organic oxygen compounds	Organooxygen compounds	Carbohydrates and carbohydrate conjugates
NEG_q407	Sulfate	C00059	Purine metabolism(ko00230);;Monobactam biosynthesis(ko00261);;Cysteine and methionine metabolism(ko00270);;Sulfur metabolism(ko00920);;Metabolic pathways(ko01100);;Biosynthesis of secondary metabolites(ko01110);;ABC transporters(ko02010)	--	--	--	--	HMDB0001448	Inorganic compounds	Homogeneous non-metal compounds	Non-metal oxoanionic compounds	Non-metal sulfates
NEG_q408	Sulfinpyrazone	C07317	--	--	--	--	--	HMDB0015269	Organic compounds	Benzenoids	Benzene and substituted derivatives	Phenyl sulfoxides
NEG_q409	Tamarixetin	C10188	--	LMPK12110606	Polyketides [PK]	Flavonoids [PK12]	Flavones and Flavonols [PK1211]	HMDB0002937	Organic compounds	Phenylpropanoids and polyketides	Flavonoids	O-methylated flavonoids
NEG_q410	Tanshinone Iia Sulfonate Sodium	--	--	--	--	--	--	--	--	--	--	--
NEG_q411	Taurine	C00245	Taurine and hypotaurine metabolism(ko00430);;Sulfur metabolism(ko00920);;Metabolic pathways(ko01100);;ABC transporters(ko02010)	--	--	--	--	HMDB0000251	Organic compounds	Organic acids and derivatives	Organic sulfonic acids and derivatives	Organosulfonic acids and derivatives
NEG_q412	Taxifolin	C01617	Flavonoid biosynthesis(ko00941);;Metabolic pathways(ko01100);;Biosynthesis of secondary metabolites(ko01110)	LMPK12140721	Polyketides [PK]	Flavonoids [PK12]	Flavanones [PK1214]	HMDB0242509	Organic compounds	Phenylpropanoids and polyketides	Flavonoids	Flavans
NEG_q413	(+)-Taxifolin	C01617	Flavonoid biosynthesis(ko00941);;Metabolic pathways(ko01100);;Biosynthesis of secondary metabolites(ko01110)	--	--	--	--	HMDB0303943	Organic compounds	Phenylpropanoids and polyketides	Flavonoids	Flavans
NEG_q414	Theaflavin 3,3'-Digallate	--	--	--	--	--	--	HMDB0030551	Organic compounds	Phenylpropanoids and polyketides	Flavonoids	O-methylated flavonoids
NEG_q415	Thunberginol C	--	--	--	--	--	--	--	--	--	--	--
NEG_q416	Thymoquinone	--	--	--	--	--	--	HMDB0034732	Organic compounds	Organic oxygen compounds	Organooxygen compounds	Carbonyl compounds
NEG_q417	Tiliroside	--	--	LMPK12111791	Polyketides [PK]	Flavonoids [PK12]	Flavones and Flavonols [PK1211]	--	--	--	--	--
NEG_q418	Totarol	--	--	--	--	--	--	--	--	--	--	--
NEG_q419	Trans-3,4-Methylenedioxycinnamyl Alcohol	--	--	--	--	--	--	--	--	--	--	--
NEG_q420	Trans-Aconitic Acid	C02341	C5-Branched dibasic acid metabolism(ko00660);;Metabolic pathways(ko01100)	--	--	--	--	HMDB0000958	Organic compounds	Organic acids and derivatives	Carboxylic acids and derivatives	Tricarboxylic acids and derivatives
NEG_q421	Trans-Caffeic Acid	--	--	--	--	--	--	--	--	--	--	--
NEG_q422	Traumatic Acid	C16308	alpha-Linolenic acid metabolism(ko00592);;Biosynthesis of secondary metabolites(ko01110)	LMFA01170002	Fatty Acyls [FA]	Fatty Acids and Conjugates [FA01]	Dicarboxylic acids [FA0117]	HMDB0000933	Organic compounds	Lipids and lipid-like molecules	Fatty Acyls	Fatty acids and conjugates
NEG_q423	Tricarballylic Acid	--	--	--	--	--	--	HMDB0031193	Organic compounds	Organic acids and derivatives	Carboxylic acids and derivatives	Tricarboxylic acids and derivatives
NEG_q424	Tricetin	C10192	Flavonoid biosynthesis(ko00941)	LMPK12110847	Polyketides [PK]	Flavonoids [PK12]	Flavones and Flavonols [PK1211]	HMDB0029620	Organic compounds	Phenylpropanoids and polyketides	Flavonoids	Flavones
NEG_q425	Triglochinic Acid	--	--	--	--	--	--	--	--	--	--	--
NEG_q426	Turanose	C19636	--	--	--	--	--	HMDB0011740	Organic compounds	Lipids and lipid-like molecules	Fatty Acyls	Fatty acyl glycosides
NEG_q427	Undecanedioic Acid	--	--	LMFA01170007	Fatty Acyls [FA]	Fatty Acids and Conjugates [FA01]	Dicarboxylic acids [FA0117]	HMDB0000888	Organic compounds	Lipids and lipid-like molecules	Fatty Acyls	Fatty acids and conjugates
NEG_q428	Uridine	C00299	Pyrimidine metabolism(ko00240);;Metabolic pathways(ko01100);;Nucleotide metabolism(ko01232);;ABC transporters(ko02010)	--	--	--	--	HMDB0000296	Organic compounds	Nucleosides, nucleotides, and analogues	Pyrimidine nucleosides	--
NEG_q429	Uridine 5'-Diphospho-D-Glucose	--	--	--	--	--	--	--	--	--	--	--
NEG_q430	Uridine 5∩-Diphosphoglucose (Disodium Salt)	--	--	--	--	--	--	--	--	--	--	--
NEG_q431	Uridine 5'-Monophosphate	C00105	Pyrimidine metabolism(ko00240);;Metabolic pathways(ko01100);;Nucleotide metabolism(ko01232);;Biosynthesis of cofactors(ko01240)	--	--	--	--	HMDB0000288	Organic compounds	Nucleosides, nucleotides, and analogues	Pyrimidine nucleotides	Pyrimidine ribonucleotides
NEG_q432	Uridine 5'-Monophosphate Disodium Salt	--	--	--	--	--	--	--	--	--	--	--
NEG_q433	Urolithin C	--	--	--	--	--	--	HMDB0029218	Organic compounds	Phenylpropanoids and polyketides	Coumarins and derivatives	--
NEG_q434	Ursonic Acid	--	--	--	--	--	--	HMDB0036007	Organic compounds	Lipids and lipid-like molecules	Prenol lipids	Triterpenoids
NEG_q435	(+)-Usnic Acid	--	--	--	--	--	--	--	--	--	--	--
NEG_q436	Usnic Acid	--	--	--	--	--	--	HMDB0259730	Organic compounds	Benzenoids	Benzene and substituted derivatives	Acetophenones
NEG_q437	Usnic Acid Sodium	--	--	--	--	--	--	--	--	--	--	--
NEG_q438	Vanillic Acid	C06672	--	--	--	--	--	HMDB0000484	Organic compounds	Benzenoids	Benzene and substituted derivatives	Benzoic acids and derivatives
NEG_q439	Velutin	--	--	LMPK12111053	Polyketides [PK]	Flavonoids [PK12]	Flavones and Flavonols [PK1211]	--	--	--	--	--
NEG_q440	Vicenin 2	--	--	LMPK12110218	Polyketides [PK]	Flavonoids [PK12]	Flavones and Flavonols [PK1211]	HMDB0030708	Organic compounds	Phenylpropanoids and polyketides	Flavonoids	Flavonoid glycosides
NEG_q441	Vincetoxicoside B	--	--	--	--	--	--	--	--	--	--	--
NEG_q442	Wogonin	C10197	--	LMPK12111330	Polyketides [PK]	Flavonoids [PK12]	Flavones and Flavonols [PK1211]	--	--	--	--	--
NEG_q443	Xanthine	C00385	Purine metabolism(ko00230);;Caffeine metabolism(ko00232);;Metabolic pathways(ko01100);;Biosynthesis of secondary metabolites(ko01110);;Nucleotide metabolism(ko01232)	--	--	--	--	HMDB0000292	Organic compounds	Organoheterocyclic compounds	Imidazopyrimidines	Purines and purine derivatives
NEG_q444	Xanthorin	--	--	--	--	--	--	--	--	--	--	--
NEG_q445	(Z)-Aconitic Acid	--	--	--	--	--	--	HMDB0000072	Organic compounds	Organic acids and derivatives	Carboxylic acids and derivatives	Tricarboxylic acids and derivatives
NEG_q446	式-Arbutin	C12079	--	--	--	--	--	--	--	--	--	--
NEG_q447	式-L-Rhamnose Monohydrate	--	--	--	--	--	--	--	--	--	--	--
NEG_q448	弛-Amyrin	C08616	Sesquiterpenoid and triterpenoid biosynthesis(ko00909);;Biosynthesis of secondary metabolites(ko01110)	LMPR0106150015	Prenol Lipids [PR]	Isoprenoids [PR01]	C30 isoprenoids (triterpenes) [PR0106]	HMDB0249098	Organic compounds	Lipids and lipid-like molecules	Prenol lipids	Triterpenoids
NEG_q449	弛-Cyano-L-Alanine	--	--	--	--	--	--	HMDB0060245	Organic compounds	Organic acids and derivatives	Carboxylic acids and derivatives	Amino acids, peptides, and analogues
NEG_q450	忙-Cyclodextrin	--	--	--	--	--	--	HMDB0029927	Organic compounds	Organic oxygen compounds	Organooxygen compounds	Carbohydrates and carbohydrate conjugates
NEG_q451	忙-L-Glutamyl-L-Alanine	--	--	--	--	--	--	HMDB0006248	Organic compounds	Organic acids and derivatives	Carboxylic acids and derivatives	Amino acids, peptides, and analogues
POS_q1	(10E,12Z)-(9S)-9-Hydroperoxyoctadeca-10,12-Dienoic Acid	C14827	Linoleic acid metabolism(ko00591);;Metabolic pathways(ko01100)	--	--	--	--	HMDB0062434	Organic compounds	Lipids and lipid-like molecules	Fatty Acyls	Lineolic acids and derivatives
POS_q2	(13E)-11A-Hydroxy-9,15-Dioxoprost-13-Enoic Acid	--	--	--	--	--	--	HMDB0001320	Organic compounds	Lipids and lipid-like molecules	Fatty Acyls	Eicosanoids
POS_q3	13-L-Hydroperoxylinoleic Acid	--	--	--	--	--	--	HMDB0003871	Organic compounds	Lipids and lipid-like molecules	Fatty Acyls	Lineolic acids and derivatives
POS_q4	1-Aminocyclopropane-1-Carboxylic Acid	C01234	Cysteine and methionine metabolism(ko00270);;Metabolic pathways(ko01100);;Biosynthesis of secondary metabolites(ko01110)	--	--	--	--	HMDB0036458	Organic compounds	Organic acids and derivatives	Carboxylic acids and derivatives	Amino acids, peptides, and analogues
POS_q5	1-Aminopropan-2-Ol	C05771	--	--	--	--	--	HMDB0012136	Organic compounds	Organic nitrogen compounds	Organonitrogen compounds	Amines
POS_q6	1-Deoxymannojirimycin (Hydrochloride)	--	--	--	--	--	--	--	--	--	--	--
POS_q7	1-Kestose	C03661	--	--	--	--	--	HMDB0011729	Organic compounds	Organic oxygen compounds	Organooxygen compounds	Carbohydrates and carbohydrate conjugates
POS_q8	1-Methoxymethyl-Beta-Carboline	--	--	--	--	--	--	--	--	--	--	--
POS_q9	1-Methyladenosine	C02494	--	--	--	--	--	HMDB0003331	Organic compounds	Nucleosides, nucleotides, and analogues	Purine nucleosides	--
POS_q10	1-Methyl-L-Histidine	--	--	--	--	--	--	HMDB0000001	Organic compounds	Organic acids and derivatives	Carboxylic acids and derivatives	Amino acids, peptides, and analogues
POS_q11	1-Naphthalenemethanol	C14089	--	--	--	--	--	HMDB0060322	Organic compounds	Benzenoids	Naphthalenes	--
POS_q12	2,3-Dimethoxybenzaldehyde	--	--	--	--	--	--	--	--	--	--	--
POS_q13	2,3-Pentanedione	--	--	--	--	--	--	HMDB0031598	Organic compounds	Organic oxygen compounds	Organooxygen compounds	Carbonyl compounds
POS_q14	2-(4-Hydroxy-2-Oxoindolin-3-Yl)Acetonitrile	--	--	--	--	--	--	--	--	--	--	--
POS_q15	2,6-Diaminoheptanedioic Acid	--	--	--	--	--	--	HMDB0001370	Organic compounds	Organic acids and derivatives	Carboxylic acids and derivatives	Amino acids, peptides, and analogues
POS_q16	2,6-Dimethoxy-1,4-Benzoquinone	--	--	--	--	--	--	HMDB0029673	Organic compounds	Organic oxygen compounds	Organooxygen compounds	Carbonyl compounds
POS_q17	2-Amino-4-(2-Aminophenyl)-4-Oxobutanoic Acid	--	--	--	--	--	--	--	--	--	--	--
POS_q18	2-Amino-5-Ureidopentanoic Acid	--	--	--	--	--	--	--	--	--	--	--
POS_q19	(2-Aminoethyl)Phosphonic Acid	--	--	--	--	--	--	HMDB0011747	Organic compounds	Organic acids and derivatives	Organic phosphonic acids and derivatives	Organic phosphonic acids
POS_q20	2-Aminoimidazole	--	--	--	--	--	--	HMDB0244876	Organic compounds	Organoheterocyclic compounds	Azoles	Imidazoles
POS_q21	2-Bromopyridin	--	--	--	--	--	--	--	--	--	--	--
POS_q22	2'-Deoxyadenosine	C00559	Purine metabolism(ko00230);;Metabolic pathways(ko01100);;Nucleotide metabolism(ko01232);;ABC transporters(ko02010)	--	--	--	--	HMDB0000101	Organic compounds	Nucleosides, nucleotides, and analogues	Purine nucleosides	Purine 2'-deoxyribonucleosides
POS_q23	2'-Deoxyadenosine Monohydrate	--	--	--	--	--	--	--	--	--	--	--
POS_q24	2-Desoxy-4-Epi-Pulchellin	--	--	--	--	--	--	--	--	--	--	--
POS_q25	2-Hydroxy-3-Methylbenzalpyruvate	C14086	--	--	--	--	--	--	--	--	--	--
POS_q26	2-Methoxycinnamaldehyde	--	--	--	--	--	--	HMDB0033830	Organic compounds	Phenylpropanoids and polyketides	Cinnamaldehydes	--
POS_q27	2"-O-Galloylhyperin	--	--	--	--	--	--	--	--	--	--	--
POS_q28	2'-O-Methyladenosine	--	--	--	--	--	--	HMDB0004326	Organic compounds	Nucleosides, nucleotides, and analogues	Purine nucleosides	--
POS_q29	2-Phenylethylamine	C05332	Phenylalanine metabolism(ko00360);;Metabolic pathways(ko01100)	--	--	--	--	HMDB0012275	Organic compounds	Benzenoids	Benzene and substituted derivatives	Phenethylamines
POS_q30	2-Phenylethylamine (Hydrochloride)	--	--	--	--	--	--	--	--	--	--	--
POS_q31	(2R,3R,4S,5R)-2-(6-((2-Hydroxyethyl)Amino)-9H-Purin-9-Yl)-5-(Hydroxymethyl)Tetrahydrofuran-3,4-Diol	--	--	--	--	--	--	--	--	--	--	--
POS_q32	(2Rs)-Lotaustralin	--	--	--	--	--	--	--	--	--	--	--
POS_q33	(2S,3R,4S)-4-Hydroxyisoleucine	--	--	--	--	--	--	--	--	--	--	--
POS_q34	(2S,3R,4S,5R)-2-Amino-3,4,5,6-Tetrahydroxyhexanal Hydrochloride	--	--	--	--	--	--	--	--	--	--	--
POS_q35	3-(3,4-Dihydroxy-5-Methoxy)-2-Propenoic Acid	--	--	--	--	--	--	HMDB0035484	Organic compounds	Phenylpropanoids and polyketides	Cinnamic acids and derivatives	Hydroxycinnamic acids and derivatives
POS_q36	3,8'-Biapigenin	--	--	--	--	--	--	--	--	--	--	--
POS_q37	3-Aminobutanoic Acid	--	--	--	--	--	--	HMDB0031654	Organic compounds	Organic acids and derivatives	Carboxylic acids and derivatives	Amino acids, peptides, and analogues
POS_q38	(3-Carboxypropyl)Trimethylammonium Chloride	--	--	--	--	--	--	--	--	--	--	--
POS_q39	3-Hydroxy-2-Phenyl-Propanamide	--	--	--	--	--	--	--	--	--	--	--
POS_q40	3-Hydroxyadipic Acid 3,6-Lactone	--	--	--	--	--	--	HMDB0029171	Organic compounds	Organoheterocyclic compounds	Lactones	Gamma butyrolactones
POS_q41	3-Methoxy-4,5-Methylenedioxycinnamaldehyde	--	--	--	--	--	--	HMDB0035303	Organic compounds	Organoheterocyclic compounds	Benzodioxoles	--
POS_q42	4',5,7-Trihydroxy-6-Prenylflavone	--	--	--	--	--	--	--	--	--	--	--
POS_q43	4-Hydroxyhygric Acid	--	--	--	--	--	--	--	--	--	--	--
POS_q44	4-Hydroxynonenal	C21642	--	LMFA06000051	Fatty Acyls [FA]	Fatty aldehydes [FA06]	--	HMDB0004362	Organic compounds	Lipids and lipid-like molecules	Fatty Acyls	Fatty alcohols
POS_q45	4-Hydroxyphenylacetylglutamic Acid	C05595	Tyrosine metabolism(ko00350)	--	--	--	--	HMDB0006061	Organic compounds	Organic acids and derivatives	Carboxylic acids and derivatives	Amino acids, peptides, and analogues
POS_q46	4'-Hydroxywogonin	--	--	LMPK12111363	Polyketides [PK]	Flavonoids [PK12]	Flavones and Flavonols [PK1211]	--	--	--	--	--
POS_q47	4-Methoxycinnamyl Alcohol	--	--	--	--	--	--	HMDB0032586	Organic compounds	Phenylpropanoids and polyketides	Cinnamyl alcohols	--
POS_q48	5,6,7-Trimethoxycoumarin	C09313	--	--	--	--	--	--	--	--	--	--
POS_q49	5,7,8-Trimethoxycoumarin	--	--	--	--	--	--	--	--	--	--	--
POS_q50	5,7-Dihydroxyisoflavone	--	--	LMPK12050160	Polyketides [PK]	Flavonoids [PK12]	Isoflavonoids [PK1205]	HMDB0030699	Organic compounds	Phenylpropanoids and polyketides	Isoflavonoids	Isoflav-2-enes
POS_q51	5,7-Dimethoxyluteolin	--	--	--	--	--	--	--	--	--	--	--
POS_q52	5-Aminolevulinate	C00430	Glycine, serine and threonine metabolism(ko00260);;Porphyrin metabolism(ko00860);;Metabolic pathways(ko01100);;Biosynthesis of secondary metabolites(ko01110);;Biosynthesis of cofactors(ko01240);;ABC transporters(ko02010)	--	--	--	--	HMDB0001149	Organic compounds	Organic acids and derivatives	Carboxylic acids and derivatives	Amino acids, peptides, and analogues
POS_q53	5-Desmethylsinensetin	--	--	--	--	--	--	--	--	--	--	--
POS_q54	5-Hydroxy-3',4',7-Trimethoxyflavone	--	--	--	--	--	--	--	--	--	--	--
POS_q55	5-Hydroxy-7,8-Dimethoxy (2R)-Flavanone-5-O-Beta-D-Glucopyranoside	--	--	--	--	--	--	--	--	--	--	--
POS_q56	5'-Methylthioadenosine	C00170	Cysteine and methionine metabolism(ko00270);;Zeatin biosynthesis(ko00908);;Metabolic pathways(ko01100)	--	--	--	--	HMDB0001173	Organic compounds	Nucleosides, nucleotides, and analogues	5'-deoxyribonucleosides	5'-deoxy-5'-thionucleosides
POS_q57	5-O-Demethylnobiletin	--	--	--	--	--	--	HMDB0037571	Organic compounds	Phenylpropanoids and polyketides	Flavonoids	O-methylated flavonoids
POS_q58	6,8A-Seco-6,8A-Deoxy-5-Oxoavermectin ''1B'' Aglycone	C11961	Metabolic pathways(ko01100);;Biosynthesis of secondary metabolites(ko01110)	--	--	--	--	--	--	--	--	--
POS_q59	6Alpha-Hydroxy-Castasterone	--	--	--	--	--	--	HMDB0304235	Organic compounds	Lipids and lipid-like molecules	Steroids and steroid derivatives	Bile acids, alcohols and derivatives
POS_q60	6-Amino-2-Oxohexanoate	C03239	Lysine degradation(ko00310);;D-Amino acid metabolism(ko00470);;Tropane, piperidine and pyridine alkaloid biosynthesis(ko00960);;Metabolic pathways(ko01100)	--	--	--	--	HMDB0012151	Organic compounds	Organic acids and derivatives	Keto acids and derivatives	Medium-chain keto acids and derivatives
POS_q61	6-Methoxy-9H-Purin-2-Amine	--	--	--	--	--	--	--	--	--	--	--
POS_q62	7-Hydroxy-4H-Chromen-4-One	--	--	--	--	--	--	--	--	--	--	--
POS_q63	7-O-Methylbiochanin A	--	--	--	--	--	--	--	--	--	--	--
POS_q64	7-Oxo-Beta-Sitosterol	--	--	--	--	--	--	HMDB0034422	Organic compounds	Lipids and lipid-like molecules	Steroids and steroid derivatives	Stigmastanes and derivatives
POS_q65	8-Hydroxyguanosine	--	--	--	--	--	--	HMDB0002044	Organic compounds	Nucleosides, nucleotides, and analogues	Purine nucleosides	--
POS_q66	8-Methylnonenoate	--	--	--	--	--	--	HMDB0012183	Organic compounds	Lipids and lipid-like molecules	Fatty Acyls	Fatty acids and conjugates
POS_q67	9,12,15-Octadecatrien-1-Ol	--	--	LMFA05000216	Fatty Acyls [FA]	Fatty alcohols [FA05]	--	--	--	--	--	--
POS_q68	9-Oxoode	C14766	Linoleic acid metabolism(ko00591)	LMFA02000251	Fatty Acyls [FA]	Octadecanoids [FA02]	Other Octadecanoids [FA0200]	HMDB0004669	Organic compounds	Lipids and lipid-like molecules	Fatty Acyls	Lineolic acids and derivatives
POS_q69	Acetylcholine (Chloride)	--	--	--	--	--	--	--	--	--	--	--
POS_q70	Acetyl-L-Carnitine (Hydrochloride)	--	--	--	--	--	--	--	--	--	--	--
POS_q71	Adenosine	C00212	Purine metabolism(ko00230);;Metabolic pathways(ko01100);;Nucleotide metabolism(ko01232);;ABC transporters(ko02010)	--	--	--	--	HMDB0000050	Organic compounds	Nucleosides, nucleotides, and analogues	Purine nucleosides	--
POS_q72	Adenosine 2',3'-Cyclic Phosphate	--	--	--	--	--	--	HMDB0011616	Organic compounds	Organic oxygen compounds	Organooxygen compounds	Carbohydrates and carbohydrate conjugates
POS_q73	Afrormosine	--	--	--	--	--	--	--	--	--	--	--
POS_q74	Agrocybenine	--	--	--	--	--	--	HMDB0041445	Organic compounds	Organoheterocyclic compounds	Pyrrolopyridines	--
POS_q75	Aicar (Phosphate)	--	--	--	--	--	--	--	--	--	--	--
POS_q76	Alizarin 2-Methyl Ether	C10291	--	--	--	--	--	--	--	--	--	--
POS_q77	Allysine(6-Oxo Dl-Norleucine)	--	--	--	--	--	--	--	--	--	--	--
POS_q78	Alpha-Irone	C09690	--	--	--	--	--	HMDB0035631	Organic compounds	Lipids and lipid-like molecules	Prenol lipids	Sesquiterpenoids
POS_q79	Androsterone	C00523	Metabolic pathways(ko01100)	LMST02020001	Sterol Lipids [ST]	Steroids [ST02]	C19 steroids (androgens) and derivatives [ST0202]	HMDB0000031	Organic compounds	Lipids and lipid-like molecules	Steroids and steroid derivatives	Androstane steroids
POS_q80	Ansamitocin P-3	C12045	Biosynthesis of secondary metabolites(ko01110)	--	--	--	--	HMDB0248452	Organic compounds	Phenylpropanoids and polyketides	Macrolactams	--
POS_q81	Anserine	C01262	Histidine metabolism(ko00340);;beta-Alanine metabolism(ko00410);;Metabolic pathways(ko01100)	--	--	--	--	HMDB0000194	Organic compounds	Organic acids and derivatives	Peptidomimetics	Hybrid peptides
POS_q82	Apigeninidin Chloride	--	--	--	--	--	--	--	--	--	--	--
POS_q83	Apiin	C04858	Flavone and flavonol biosynthesis(ko00944)	LMPK12110337	Polyketides [PK]	Flavonoids [PK12]	Flavones and Flavonols [PK1211]	HMDB0030843	Organic compounds	Benzenoids	Naphthalenes	Phenylnaphthalenes
POS_q84	Aristolone-2	--	--	--	--	--	--	--	--	--	--	--
POS_q85	Asperuloside	C09769	Monoterpenoid biosynthesis(ko00902);;Biosynthesis of secondary metabolites(ko01110)	--	--	--	--	HMDB0248667	Organic compounds	Organic oxygen compounds	Organooxygen compounds	Carbohydrates and carbohydrate conjugates
POS_q86	Astilbin	C17449	--	--	--	--	--	HMDB0033850	Organic compounds	Phenylpropanoids and polyketides	Flavonoids	Flavonoid glycosides
POS_q87	Atractylenolide I	C17885	--	--	--	--	--	HMDB0248706	Organic compounds	Organoheterocyclic compounds	Naphthofurans	--
POS_q88	Atractylenolide Ii	C17886	--	--	--	--	--	HMDB0248707	Organic compounds	Lipids and lipid-like molecules	Prenol lipids	Terpene lactones
POS_q89	Avicularin	--	--	LMPK12112167	Polyketides [PK]	Flavonoids [PK12]	Flavones and Flavonols [PK1211]	HMDB0030860	Organic compounds	Phenylpropanoids and polyketides	Flavonoids	Flavonoid glycosides
POS_q90	Barlerin	--	--	--	--	--	--	--	--	--	--	--
POS_q91	Benzamidine (Hydrochloride)	--	--	--	--	--	--	--	--	--	--	--
POS_q92	Benzocaine	C07527	--	--	--	--	--	HMDB0004992	Organic compounds	Benzenoids	Benzene and substituted derivatives	Benzoic acids and derivatives
POS_q93	Benzofuran	C14512	--	--	--	--	--	HMDB0032929	Organic compounds	Organoheterocyclic compounds	Benzofurans	--
POS_q94	Benzoyleneurea	--	--	--	--	--	--	HMDB0249051	Organic compounds	Organoheterocyclic compounds	Diazanaphthalenes	Benzodiazines
POS_q95	Beta-D-Fructose 2-Phosphate	C03267	Fructose and mannose metabolism(ko00051);;Metabolic pathways(ko01100)	--	--	--	--	HMDB0006800	Organic compounds	Organic oxygen compounds	Organooxygen compounds	Carbohydrates and carbohydrate conjugates
POS_q96	Bisabolol Oxide A	C16773	--	--	--	--	--	HMDB0038196	Organic compounds	Organoheterocyclic compounds	Oxanes	--
POS_q97	Bruceine B	C08751	--	--	--	--	--	--	--	--	--	--
POS_q98	Bryodulcosigenin	C08789	--	--	--	--	--	--	--	--	--	--
POS_q99	Bulleyaconitine A	--	--	--	--	--	--	HMDB0249438	Organic compounds	Lipids and lipid-like molecules	Prenol lipids	Diterpenoids
POS_q100	C16 Sphinganine	--	--	LMSP01040001	Sphingolipids [SP]	Sphingoid bases [SP01]	Sphingoid base homologs and variants [SP0104]	--	--	--	--	--
POS_q101	C16 Sphingosine	--	--	LMSP01040008	Sphingolipids [SP]	Sphingoid bases [SP01]	Sphingoid base homologs and variants [SP0104]	HMDB0242181	Organic compounds	Organic nitrogen compounds	Organonitrogen compounds	Amines
POS_q102	Calycanthine	C10573	--	--	--	--	--	HMDB0029561	Organic compounds	Organoheterocyclic compounds	Quinolines and derivatives	Aminoquinolines and derivatives
POS_q103	Cedeodarin	--	--	--	--	--	--	--	--	--	--	--
POS_q104	Centaureidin	--	--	LMPK12113000	Polyketides [PK]	Flavonoids [PK12]	Flavones and Flavonols [PK1211]	--	--	--	--	--
POS_q105	Choline (Bitartrate)	--	--	--	--	--	--	--	--	--	--	--
POS_q106	Choline (Chloride)	--	--	--	--	--	--	--	--	--	--	--
POS_q107	Chrysoeriol	C04293	Flavone and flavonol biosynthesis(ko00944)	LMPK12110799	Polyketides [PK]	Flavonoids [PK12]	Flavones and Flavonols [PK1211]	HMDB0030667	Organic compounds	Phenylpropanoids and polyketides	Flavonoids	O-methylated flavonoids
POS_q108	Cirsilineol	C10032	--	LMPK12111249	Polyketides [PK]	Flavonoids [PK12]	Flavones and Flavonols [PK1211]	HMDB0303612	Organic compounds	Phenylpropanoids and polyketides	Flavonoids	O-methylated flavonoids
POS_q109	Citicoline	C00307	Glycerophospholipid metabolism(ko00564);;Metabolic pathways(ko01100)	--	--	--	--	HMDB0001413	Organic compounds	Organoheterocyclic compounds	Pteridines and derivatives	Pterins and derivatives
POS_q110	Citicoline (Sodium)	--	--	--	--	--	--	--	--	--	--	--
POS_q111	Cleroindicin B	--	--	--	--	--	--	--	--	--	--	--
POS_q112	Cnidilin	C17503	--	--	--	--	--	--	--	--	--	--
POS_q113	Colneleate	C19827	--	--	--	--	--	HMDB0030995	Organic compounds	Lipids and lipid-like molecules	Fatty Acyls	Fatty acids and conjugates
POS_q114	Crotonoside	C08432	--	--	--	--	--	HMDB0000403	Organic compounds	Organoheterocyclic compounds	Imidazopyrimidines	Purines and purine derivatives
POS_q115	Cupressuflavone	C10034	--	LMPK12040010	Polyketides [PK]	Flavonoids [PK12]	Biflavonoids and polyflavonoids [PK1204]	--	--	--	--	--
POS_q116	Cyanidin 3-O-(2-O-Beta-D-Glucuronosyl)-Beta-D-Glucoside	C19762	Anthocyanin biosynthesis(ko00942)	--	--	--	--	--	--	--	--	--
POS_q117	Cyanidin-3-O-Arabinoside Chloride	--	--	--	--	--	--	--	--	--	--	--
POS_q118	Cyanidin 3-Rutinoside	--	--	--	--	--	--	HMDB0031458	Organic compounds	Phenylpropanoids and polyketides	Flavonoids	Flavonoid glycosides
POS_q119	Cycloeucalenol	C02141	Steroid biosynthesis(ko00100);;Metabolic pathways(ko01100);;Biosynthesis of secondary metabolites(ko01110)	LMST01100011	Sterol Lipids [ST]	Sterols [ST01]	Cycloartanols and derivatives [ST0110]	--	--	--	--	--
POS_q120	Cyclo(Ile-Val)	--	--	--	--	--	--	--	--	--	--	--
POS_q121	Cytosine	C00380	Pyrimidine metabolism(ko00240);;Metabolic pathways(ko01100);;Nucleotide metabolism(ko01232)	--	--	--	--	HMDB0000630	Organic compounds	Organoheterocyclic compounds	Diazines	Pyrimidines and pyrimidine derivatives
POS_q122	D(-)-2-Aminobutyric Acid	--	--	--	--	--	--	--	--	--	--	--
POS_q123	D-Alanine	C00133	D-Amino acid metabolism(ko00470);;Metabolic pathways(ko01100)	--	--	--	--	HMDB0001310	Organic compounds	Organic acids and derivatives	Carboxylic acids and derivatives	Amino acids, peptides, and analogues
POS_q124	D-Allothreonine	C12317	--	--	--	--	--	HMDB0004041	Organic compounds	Organic acids and derivatives	Carboxylic acids and derivatives	Amino acids, peptides, and analogues
POS_q125	D-(+)-Cellobiose	--	--	--	--	--	--	HMDB0000055	Organic compounds	Organic oxygen compounds	Organooxygen compounds	Carbohydrates and carbohydrate conjugates
POS_q126	D-Desthiobiotin	--	--	--	--	--	--	--	--	--	--	--
POS_q127	D-Erythro-Sphingosine	--	--	LMSP01010001	Sphingolipids [SP]	Sphingoid bases [SP01]	Sphing-4-enines (Sphingosines) [SP0101]	HMDB0000252	Organic compounds	Organic nitrogen compounds	Organonitrogen compounds	Amines
POS_q128	D-Galactosamine Hcl	--	--	--	--	--	--	--	--	--	--	--
POS_q129	D-Galactose	C00124	Galactose metabolism(ko00052);;Metabolic pathways(ko01100)	--	--	--	--	HMDB0000143	Organic compounds	Organic oxygen compounds	Organooxygen compounds	Carbohydrates and carbohydrate conjugates
POS_q130	Dihydroactinidiolide	--	--	--	--	--	--	HMDB0035240	Organic compounds	Organoheterocyclic compounds	Benzofurans	--
POS_q131	Diosgenin	C08898	--	LMST01080037	Sterol Lipids [ST]	Sterols [ST01]	Spirostanols and derivatives [ST0108]	HMDB0242671	Organic compounds	Lipids and lipid-like molecules	Prenol lipids	Triterpenoids
POS_q132	Diphenyl Disulfide	--	--	--	--	--	--	HMDB0031823	Organic compounds	Benzenoids	Benzene and substituted derivatives	--
POS_q133	Dl-3-Phenylalanine	--	--	--	--	--	--	--	--	--	--	--
POS_q134	Dl-5-Hydroxylysine (Hydrochloride)	--	--	--	--	--	--	--	--	--	--	--
POS_q135	Dl-Alanine	--	--	--	--	--	--	--	--	--	--	--
POS_q136	D-Leucine	C01570	--	--	--	--	--	HMDB0013773	Organic compounds	Organic acids and derivatives	Carboxylic acids and derivatives	Amino acids, peptides, and analogues
POS_q137	Dl-Methionine Methylsulfonium Chloride	--	--	--	--	--	--	--	--	--	--	--
POS_q138	Dl-Threonine	--	--	--	--	--	--	--	--	--	--	--
POS_q139	D-Ornithine (Hydrochloride)	--	--	--	--	--	--	--	--	--	--	--
POS_q140	D-Panose	--	--	--	--	--	--	--	--	--	--	--
POS_q141	D-Phenylalanine	C02265	Phenylalanine metabolism(ko00360);;D-Amino acid metabolism(ko00470);;Metabolic pathways(ko01100)	--	--	--	--	HMDB0250791	Organic compounds	Organic acids and derivatives	Carboxylic acids and derivatives	Amino acids, peptides, and analogues
POS_q142	D-Proline	C00763	Arginine and proline metabolism(ko00330);;D-Amino acid metabolism(ko00470);;Metabolic pathways(ko01100)	--	--	--	--	HMDB0003411	Organic compounds	Organic acids and derivatives	Carboxylic acids and derivatives	Amino acids, peptides, and analogues
POS_q143	Dronedarone	--	--	--	--	--	--	HMDB0251621	Organic compounds	Organic oxygen compounds	Organooxygen compounds	Carbonyl compounds
POS_q144	D-Serine	C00740	Glycine, serine and threonine metabolism(ko00260);;D-Amino acid metabolism(ko00470);;Metabolic pathways(ko01100)	--	--	--	--	HMDB0003406	Organic compounds	Organic acids and derivatives	Carboxylic acids and derivatives	Amino acids, peptides, and analogues
POS_q145	D-(+)-Trehalose	--	--	--	--	--	--	HMDB0000975	Organic compounds	Organic oxygen compounds	Organooxygen compounds	Carbohydrates and carbohydrate conjugates
POS_q146	Dump	C00365	Pyrimidine metabolism(ko00240);;Metabolic pathways(ko01100);;Nucleotide metabolism(ko01232)	--	--	--	--	HMDB0001409	Organic compounds	Nucleosides, nucleotides, and analogues	Pyrimidine nucleotides	Pyrimidine deoxyribonucleotides
POS_q147	Eleutheroside E	C20786	--	--	--	--	--	HMDB0036410	Organic compounds	Lignans, neolignans and related compounds	Lignan glycosides	--
POS_q148	(-)-Epigallocatechin	C12136	Flavonoid biosynthesis(ko00941);;Biosynthesis of secondary metabolites(ko01110)	--	--	--	--	HMDB0038361	Organic compounds	Phenylpropanoids and polyketides	Flavonoids	Flavans
POS_q149	Epitulipinolide	--	--	--	--	--	--	--	--	--	--	--
POS_q150	Ermanin	--	--	LMPK12112697	Polyketides [PK]	Flavonoids [PK12]	Flavones and Flavonols [PK1211]	--	--	--	--	--
POS_q151	Erythrodiol	C20945	--	--	--	--	--	HMDB0002360	Organic compounds	Lipids and lipid-like molecules	Prenol lipids	Triterpenoids
POS_q152	Ethyl Pivaloylacetate	--	--	--	--	--	--	--	--	--	--	--
POS_q153	Ethynyl Estradiol	C07534	--	--	--	--	--	HMDB0001926	Organic compounds	Lipids and lipid-like molecules	Steroids and steroid derivatives	Estrane steroids
POS_q154	Eucannabinolide	--	--	--	--	--	--	HMDB0303565	Organic compounds	Lipids and lipid-like molecules	Prenol lipids	Terpene lactones
POS_q155	Eupatilin	C10040	--	LMPK12111228	Polyketides [PK]	Flavonoids [PK12]	Flavones and Flavonols [PK1211]	HMDB0029469	Organic compounds	Phenylpropanoids and polyketides	Flavonoids	O-methylated flavonoids
POS_q156	Eupatorin	--	--	LMPK12111239	Polyketides [PK]	Flavonoids [PK12]	Flavones and Flavonols [PK1211]	HMDB0252128	Organic compounds	Phenylpropanoids and polyketides	Flavonoids	O-methylated flavonoids
POS_q157	Eupatorin-5-Methylether	--	--	--	--	--	--	--	--	--	--	--
POS_q158	Ferulamide	--	--	--	--	--	--	--	--	--	--	--
POS_q159	Fisetin	C10041	--	LMPK12111566	Polyketides [PK]	Flavonoids [PK12]	Flavones and Flavonols [PK1211]	--	--	--	--	--
POS_q160	Flavin Adenine Dinucleotide (Disodium Salt)	--	--	--	--	--	--	--	--	--	--	--
POS_q161	Formosanin C	--	--	--	--	--	--	--	--	--	--	--
POS_q162	Fructose	C01496	--	--	--	--	--	HMDB0000660	Organic compounds	Organic oxygen compounds	Organooxygen compounds	Carbohydrates and carbohydrate conjugates
POS_q163	Fulvine	C10304	--	--	--	--	--	--	--	--	--	--
POS_q164	Fumagillin	C09668	--	LMPR0103060003	Prenol Lipids [PR]	Isoprenoids [PR01]	C15 isoprenoids (sesquiterpenes) [PR0103]	HMDB0242599	Organic compounds	Lipids and lipid-like molecules	Fatty Acyls	Fatty acids and conjugates
POS_q165	Galactinol Hydrate	--	--	--	--	--	--	--	--	--	--	--
POS_q166	Ganoderic Acid H	--	--	--	--	--	--	HMDB0035987	Organic compounds	Lipids and lipid-like molecules	Prenol lipids	Triterpenoids
POS_q167	Gardenin B	C15109	--	LMPK12111451	Polyketides [PK]	Flavonoids [PK12]	Flavones and Flavonols [PK1211]	HMDB0302154	Organic compounds	Phenylpropanoids and polyketides	Flavonoids	O-methylated flavonoids
POS_q168	Geniposidic Acid	C11673	Monoterpenoid biosynthesis(ko00902);;Biosynthesis of secondary metabolites(ko01110)	LMPR0102070043	Prenol Lipids [PR]	Isoprenoids [PR01]	C10 isoprenoids (monoterpenes) [PR0102]	HMDB0034942	Organic compounds	Lipids and lipid-like molecules	Prenol lipids	Terpene glycosides
POS_q169	Genkwanin	C10046	--	LMPK12111018	Polyketides [PK]	Flavonoids [PK12]	Flavones and Flavonols [PK1211]	HMDB0252684	Organic compounds	Phenylpropanoids and polyketides	Flavonoids	O-methylated flavonoids
POS_q170	Gentianose	C08239	--	--	--	--	--	HMDB0034072	Organic compounds	Organic oxygen compounds	Organooxygen compounds	Carbohydrates and carbohydrate conjugates
POS_q171	Germacrone	C16966	--	--	--	--	--	HMDB0252704	Organic compounds	Lipids and lipid-like molecules	Prenol lipids	Sesquiterpenoids
POS_q172	(+)-Glaucarubinone	--	--	--	--	--	--	--	--	--	--	--
POS_q173	Glucosamine (Hydrochloride)	--	--	--	--	--	--	--	--	--	--	--
POS_q174	Gomisin M2	--	--	--	--	--	--	HMDB0303928	Organic compounds	Phenylpropanoids and polyketides	Tannins	Hydrolyzable tannins
POS_q175	Guanosine	C00387	Purine metabolism(ko00230);;Metabolic pathways(ko01100);;Nucleotide metabolism(ko01232);;ABC transporters(ko02010)	--	--	--	--	HMDB0000133	Organic compounds	Nucleosides, nucleotides, and analogues	Purine nucleosides	--
POS_q176	Guanosine 3',5'-Cyclic Monophosphate	C00942	Purine metabolism(ko00230);;Metabolic pathways(ko01100)	--	--	--	--	HMDB0001314	Organic compounds	Nucleosides, nucleotides, and analogues	Purine nucleotides	Cyclic purine nucleotides
POS_q177	H-Abu-Oh	--	--	--	--	--	--	--	--	--	--	--
POS_q178	Harmaline Hydrochloride	--	--	--	--	--	--	--	--	--	--	--
POS_q179	Harmane	--	--	--	--	--	--	HMDB0035196	Organic compounds	Alkaloids and derivatives	Harmala alkaloids	--
POS_q180	Herniarin	C09268	--	--	--	--	--	HMDB0029758	Organic compounds	Phenylpropanoids and polyketides	Coumarins and derivatives	--
POS_q181	H-Gly-Pro-Oh	--	--	--	--	--	--	--	--	--	--	--
POS_q182	H-N-Me-Ala-Oh	--	--	--	--	--	--	--	--	--	--	--
POS_q183	Homobaldrinal	C16812	--	--	--	--	--	--	--	--	--	--
POS_q184	H-Phe-Phe-Oh	--	--	--	--	--	--	HMDB0013302	Organic compounds	Organic acids and derivatives	Carboxylic acids and derivatives	Amino acids, peptides, and analogues
POS_q185	H-Val-Ala-Oh	--	--	--	--	--	--	--	--	--	--	--
POS_q186	H-Val-Tyr-Oh	--	--	--	--	--	--	--	--	--	--	--
POS_q187	Hydrangetin	--	--	--	--	--	--	--	--	--	--	--
POS_q188	Hygric Acid	--	--	--	--	--	--	HMDB0094696	Organic compounds	Organic acids and derivatives	Carboxylic acids and derivatives	Amino acids, peptides, and analogues
POS_q189	Hypaconitine	C08688	--	--	--	--	--	HMDB0253306	Organic compounds	Lipids and lipid-like molecules	Prenol lipids	Diterpenoids
POS_q190	Imidazol-1-Yl-Acetic Acid	--	--	--	--	--	--	HMDB0029736	Organic compounds	Organic acids and derivatives	Carboxylic acids and derivatives	Amino acids, peptides, and analogues
POS_q191	Imidazoleacetic Acid (Hydrochloride)	--	--	--	--	--	--	--	--	--	--	--
POS_q192	Ingenol Mebutate	--	--	LMFA07010911	Fatty Acyls [FA]	Fatty esters [FA07]	Wax monoesters [FA0701]	HMDB0253485	Organic compounds	Lipids and lipid-like molecules	Prenol lipids	Diterpenoids
POS_q193	Inositol	C00137	Galactose metabolism(ko00052);;Ascorbate and aldarate metabolism(ko00053);;Inositol phosphate metabolism(ko00562);;Metabolic pathways(ko01100);;Biosynthesis of secondary metabolites(ko01110);;Biosynthesis of nucleotide sugars(ko01250);;ABC transporters(ko02010);;Phosphatidylinositol signaling system(ko04070)	--	--	--	--	HMDB0000211	Organic compounds	Organic oxygen compounds	Organooxygen compounds	Alcohols and polyols
POS_q194	Irisolidone	C10471	--	LMPK12050384	Polyketides [PK]	Flavonoids [PK12]	Isoflavonoids [PK1205]	--	--	--	--	--
POS_q195	Isoelemicin	C16975	--	--	--	--	--	HMDB0029867	Organic compounds	Benzenoids	Phenol ethers	Anisoles
POS_q196	Isogentisin	C10070	--	--	--	--	--	HMDB0030871	Organic compounds	Organoheterocyclic compounds	Benzopyrans	1-benzopyrans
POS_q197	Isoleucine	C16434	--	--	--	--	--	HMDB0000557	Organic compounds	Organic acids and derivatives	Carboxylic acids and derivatives	Amino acids, peptides, and analogues
POS_q198	Isoquercetin	--	--	--	--	--	--	HMDB0037362	Organic compounds	Phenylpropanoids and polyketides	Flavonoids	Flavonoid glycosides
POS_q199	Jaceosidin	--	--	LMPK12111235	Polyketides [PK]	Flavonoids [PK12]	Flavones and Flavonols [PK1211]	--	--	--	--	--
POS_q200	Jacoumaric Acid	--	--	--	--	--	--	--	--	--	--	--
POS_q201	Jfd00244	--	--	--	--	--	--	--	--	--	--	--
POS_q202	Kaempferol 3-O-弛-D-Glucuronide	--	--	--	--	--	--	--	--	--	--	--
POS_q203	Kakuol	C16982	--	--	--	--	--	--	--	--	--	--
POS_q204	Knightinol	C10859	--	--	--	--	--	--	--	--	--	--
POS_q205	Kojibiose	C15548	--	--	--	--	--	HMDB0011742	Organic compounds	Lipids and lipid-like molecules	Fatty Acyls	Fatty acyl glycosides
POS_q206	Kynurenic Acid	C01717	Tryptophan metabolism(ko00380);;Metabolic pathways(ko01100)	--	--	--	--	HMDB0000715	Organic compounds	Organoheterocyclic compounds	Quinolines and derivatives	Quinoline carboxylic acids
POS_q207	Lactitol	--	--	--	--	--	--	HMDB0040937	Organic compounds	Lipids and lipid-like molecules	Fatty Acyls	Fatty acyl glycosides
POS_q208	Lactose	C00243	Galactose metabolism(ko00052);;Metabolic pathways(ko01100);;ABC transporters(ko02010)	--	--	--	--	HMDB0000186	Organic compounds	Organic oxygen compounds	Organooxygen compounds	Carbohydrates and carbohydrate conjugates
POS_q209	Lactulose	C07064	--	--	--	--	--	HMDB0000740	Organic compounds	Organic oxygen compounds	Organooxygen compounds	Carbohydrates and carbohydrate conjugates
POS_q210	L-Alanine	C00041	Alanine, aspartate and glutamate metabolism(ko00250);;Cysteine and methionine metabolism(ko00270);;Taurine and hypotaurine metabolism(ko00430);;Selenocompound metabolism(ko00450);;D-Amino acid metabolism(ko00470);;Carbon fixation in photosynthetic organisms(ko00710);;Aminoacyl-tRNA biosynthesis(ko00970);;Metabolic pathways(ko01100);;Biosynthesis of secondary metabolites(ko01110);;Carbon metabolis…	--	--	--	--	HMDB0000161	Organic compounds	Organic acids and derivatives	Carboxylic acids and derivatives	Amino acids, peptides, and analogues
POS_q211	L-Alanyl-L-Leucine	--	--	--	--	--	--	HMDB0028691	Organic compounds	Organic acids and derivatives	Carboxylic acids and derivatives	Amino acids, peptides, and analogues
POS_q212	L-Alloisoleucine	--	--	--	--	--	--	HMDB0000557	Organic compounds	Organic acids and derivatives	Carboxylic acids and derivatives	Amino acids, peptides, and analogues
POS_q213	L-Arginine	C00062	Arginine biosynthesis(ko00220);;Monobactam biosynthesis(ko00261);;Arginine and proline metabolism(ko00330);;D-Amino acid metabolism(ko00470);;Aminoacyl-tRNA biosynthesis(ko00970);;Metabolic pathways(ko01100);;Biosynthesis of secondary metabolites(ko01110);;Biosynthesis of amino acids(ko01230);;ABC transporters(ko02010)	--	--	--	--	HMDB0000517	Organic compounds	Organic acids and derivatives	Carboxylic acids and derivatives	Amino acids, peptides, and analogues
POS_q214	L-Arginine (Hydrochloride)	--	--	--	--	--	--	--	--	--	--	--
POS_q215	L-Asparagine	C00152	Alanine, aspartate and glutamate metabolism(ko00250);;Cyanoamino acid metabolism(ko00460);;Aminoacyl-tRNA biosynthesis(ko00970);;Metabolic pathways(ko01100);;Biosynthesis of secondary metabolites(ko01110);;Biosynthesis of amino acids(ko01230)	--	--	--	--	HMDB0000168	Organic compounds	Organic acids and derivatives	Carboxylic acids and derivatives	Amino acids, peptides, and analogues
POS_q216	L-Azetidine-2-Carboxylic Acid	--	--	--	--	--	--	HMDB0029615	Organic compounds	Organic acids and derivatives	Carboxylic acids and derivatives	Amino acids, peptides, and analogues
POS_q217	L-Citrulline	C00327	Arginine biosynthesis(ko00220);;Metabolic pathways(ko01100);;Biosynthesis of secondary metabolites(ko01110);;Biosynthesis of amino acids(ko01230)	--	--	--	--	HMDB0000904	Organic compounds	Organic acids and derivatives	Carboxylic acids and derivatives	Amino acids, peptides, and analogues
POS_q218	Leucyl-Phenylalanine	--	--	--	--	--	--	HMDB0013243	Organic compounds	Organic acids and derivatives	Carboxylic acids and derivatives	Amino acids, peptides, and analogues
POS_q219	Levoglucosan	C22350	--	--	--	--	--	HMDB0000640	Organic compounds	Organoheterocyclic compounds	Oxepanes	--
POS_q220	Levoleucovorin (Calcium)	--	--	--	--	--	--	--	--	--	--	--
POS_q221	L-Glutamine	C00064	Arginine biosynthesis(ko00220);;Purine metabolism(ko00230);;Pyrimidine metabolism(ko00240);;Alanine, aspartate and glutamate metabolism(ko00250);;D-Amino acid metabolism(ko00470);;Glyoxylate and dicarboxylate metabolism(ko00630);;Vitamin B6 metabolism(ko00750);;Nitrogen metabolism(ko00910);;Aminoacyl-tRNA biosynthesis(ko00970);;Metabolic pathways(ko01100);;Biosynthesis of amino acids(ko01230);;Nu…	--	--	--	--	HMDB0000641	Organic compounds	Organic acids and derivatives	Carboxylic acids and derivatives	Amino acids, peptides, and analogues
POS_q222	L-Histidine	C00135	Histidine metabolism(ko00340);;beta-Alanine metabolism(ko00410);;D-Amino acid metabolism(ko00470);;Aminoacyl-tRNA biosynthesis(ko00970);;Metabolic pathways(ko01100);;Biosynthesis of secondary metabolites(ko01110);;Biosynthesis of amino acids(ko01230);;ABC transporters(ko02010)	--	--	--	--	HMDB0000177	Organic compounds	Organic acids and derivatives	Carboxylic acids and derivatives	Amino acids, peptides, and analogues
POS_q223	L-Homoserine	C00263	Glycine, serine and threonine metabolism(ko00260);;Cysteine and methionine metabolism(ko00270);;Lysine biosynthesis(ko00300);;Sulfur metabolism(ko00920);;Metabolic pathways(ko01100);;Biosynthesis of secondary metabolites(ko01110);;Biosynthesis of amino acids(ko01230)	--	--	--	--	HMDB0000719	Organic compounds	Organic acids and derivatives	Carboxylic acids and derivatives	Amino acids, peptides, and analogues
POS_q224	L-Homoserine-1	--	--	--	--	--	--	--	--	--	--	--
POS_q225	L-Hypoglycin A	--	--	--	--	--	--	HMDB0029427	Organic compounds	Organic acids and derivatives	Carboxylic acids and derivatives	Amino acids, peptides, and analogues
POS_q226	Limonexic Acid	--	--	--	--	--	--	HMDB0036075	Organic compounds	Lipids and lipid-like molecules	Prenol lipids	Triterpenoids
POS_q227	Lipiferolide	C09497	--	--	--	--	--	--	--	--	--	--
POS_q228	Liriodendrin	--	--	--	--	--	--	HMDB0036410	Organic compounds	Lignans, neolignans and related compounds	Lignan glycosides	--
POS_q229	L-Isoleucine	C00407	Valine, leucine and isoleucine degradation(ko00280);;Valine, leucine and isoleucine biosynthesis(ko00290);;Cyanoamino acid metabolism(ko00460);;Tropane, piperidine and pyridine alkaloid biosynthesis(ko00960);;Glucosinolate biosynthesis(ko00966);;Aminoacyl-tRNA biosynthesis(ko00970);;Metabolic pathways(ko01100);;Biosynthesis of secondary metabolites(ko01110);;2-Oxocarboxylic acid metabolism(ko0121…	--	--	--	--	HMDB0000172	Organic compounds	Organic acids and derivatives	Carboxylic acids and derivatives	Amino acids, peptides, and analogues
POS_q230	L-Leucine	C00123	Valine, leucine and isoleucine degradation(ko00280);;Valine, leucine and isoleucine biosynthesis(ko00290);;Glucosinolate biosynthesis(ko00966);;Aminoacyl-tRNA biosynthesis(ko00970);;Metabolic pathways(ko01100);;Biosynthesis of secondary metabolites(ko01110);;2-Oxocarboxylic acid metabolism(ko01210);;Biosynthesis of amino acids(ko01230);;ABC transporters(ko02010)	--	--	--	--	HMDB0000687	Organic compounds	Organic acids and derivatives	Carboxylic acids and derivatives	Amino acids, peptides, and analogues
POS_q231	L-Leucyl-L-Alanine	--	--	--	--	--	--	HMDB0028922	Organic compounds	Organic acids and derivatives	Carboxylic acids and derivatives	Amino acids, peptides, and analogues
POS_q232	L-Lysine	C00047	Lysine biosynthesis(ko00300);;Lysine degradation(ko00310);;D-Amino acid metabolism(ko00470);;Biotin metabolism(ko00780);;Tropane, piperidine and pyridine alkaloid biosynthesis(ko00960);;Aminoacyl-tRNA biosynthesis(ko00970);;Metabolic pathways(ko01100);;Biosynthesis of secondary metabolites(ko01110);;2-Oxocarboxylic acid metabolism(ko01210);;Biosynthesis of amino acids(ko01230);;ABC transporters(k…	--	--	--	--	HMDB0000182	Organic compounds	Organic acids and derivatives	Carboxylic acids and derivatives	Amino acids, peptides, and analogues
POS_q233	L-Lysine Hydrochloride	--	--	--	--	--	--	HMDB0301757	Organic compounds	Organic acids and derivatives	Carboxylic acids and derivatives	Amino acids, peptides, and analogues
POS_q234	L-Methionine-Dl-Sulfoximine	--	--	--	--	--	--	--	--	--	--	--
POS_q235	L-Nmma (Acetate)	--	--	--	--	--	--	--	--	--	--	--
POS_q236	L-Norleucine	C01933	--	--	--	--	--	HMDB0001645	Organic compounds	Organic acids and derivatives	Carboxylic acids and derivatives	Amino acids, peptides, and analogues
POS_q237	L-Phenylalanine	C00079	Phenylalanine metabolism(ko00360);;Phenylalanine, tyrosine and tryptophan biosynthesis(ko00400);;Cyanoamino acid metabolism(ko00460);;D-Amino acid metabolism(ko00470);;Phenylpropanoid biosynthesis(ko00940);;Tropane, piperidine and pyridine alkaloid biosynthesis(ko00960);;Glucosinolate biosynthesis(ko00966);;Aminoacyl-tRNA biosynthesis(ko00970);;Biosynthesis of various alkaloids(ko00996);;Biosynth…	--	--	--	--	HMDB0000159	Organic compounds	Organic acids and derivatives	Carboxylic acids and derivatives	Amino acids, peptides, and analogues
POS_q238	L-Phenylalanyl-L-Tryptophan	--	--	--	--	--	--	HMDB0029006	Organic compounds	Organic acids and derivatives	Carboxylic acids and derivatives	Amino acids, peptides, and analogues
POS_q239	L-Proline	C00148	Arginine and proline metabolism(ko00330);;Carbapenem biosynthesis(ko00332);;D-Amino acid metabolism(ko00470);;Aminoacyl-tRNA biosynthesis(ko00970);;Metabolic pathways(ko01100);;Biosynthesis of secondary metabolites(ko01110);;Biosynthesis of amino acids(ko01230);;ABC transporters(ko02010)	--	--	--	--	HMDB0000162	Organic compounds	Organic acids and derivatives	Carboxylic acids and derivatives	Amino acids, peptides, and analogues
POS_q240	L-Tetrahydropalmatine	--	--	--	--	--	--	--	--	--	--	--
POS_q241	Lusianthridin	--	--	--	--	--	--	--	--	--	--	--
POS_q242	Luteolinidin Chloride	--	--	--	--	--	--	--	--	--	--	--
POS_q243	L-Valine	C00183	Valine, leucine and isoleucine degradation(ko00280);;Valine, leucine and isoleucine biosynthesis(ko00290);;Penicillin and cephalosporin biosynthesis(ko00311);;Cyanoamino acid metabolism(ko00460);;Pantothenate and CoA biosynthesis(ko00770);;Glucosinolate biosynthesis(ko00966);;Aminoacyl-tRNA biosynthesis(ko00970);;Metabolic pathways(ko01100);;Biosynthesis of secondary metabolites(ko01110);;2-Oxoca…	--	--	--	--	HMDB0000883	Organic compounds	Organic acids and derivatives	Carboxylic acids and derivatives	Amino acids, peptides, and analogues
POS_q244	L-Valyl-L-Phenylalanine	--	--	--	--	--	--	HMDB0029134	Organic compounds	Organic acids and derivatives	Carboxylic acids and derivatives	Amino acids, peptides, and analogues
POS_q245	Lycobetaine	--	--	--	--	--	--	--	--	--	--	--
POS_q246	(-)-Maackiain	C10502	Isoflavonoid biosynthesis(ko00943)	LMPK12070050	Polyketides [PK]	Flavonoids [PK12]	Pterocarpans [PK1207]	HMDB0036629	Organic compounds	Phenylpropanoids and polyketides	Flavonoids	Flavones
POS_q247	Maltotetraose	C02052	--	--	--	--	--	HMDB0001296	Organic compounds	Organic oxygen compounds	Organooxygen compounds	Carbohydrates and carbohydrate conjugates
POS_q248	Maltotriose	C01835	ABC transporters(ko02010)	--	--	--	--	HMDB0001262	Organic compounds	Organic oxygen compounds	Organooxygen compounds	Carbohydrates and carbohydrate conjugates
POS_q249	Manninotriose	C05404	Galactose metabolism(ko00052);;Metabolic pathways(ko01100)	--	--	--	--	HMDB0060468	Organic compounds	Organic oxygen compounds	Organooxygen compounds	Carbohydrates and carbohydrate conjugates
POS_q250	Marein	--	--	LMPK12120156	Polyketides [PK]	Flavonoids [PK12]	Chalcones and dihydrochalcones [PK1212]	HMDB0254334	Organic compounds	Lipids and lipid-like molecules	Fatty Acyls	Fatty alcohols
POS_q251	Meaib	--	--	--	--	--	--	--	--	--	--	--
POS_q252	Melamine	C08737	--	--	--	--	--	HMDB0041922	Organic compounds	Organoheterocyclic compounds	Triazines	1,3,5-triazines
POS_q253	Melezitose	C08243	--	--	--	--	--	HMDB0011730	Organic compounds	Organic oxygen compounds	Organooxygen compounds	Carbohydrates and carbohydrate conjugates
POS_q254	Menaquinone-4	--	--	LMPR02030042	Prenol Lipids [PR]	Quinones and hydroquinones [PR02]	Vitamin K [PR0203]	HMDB0030017	Organic compounds	Lipids and lipid-like molecules	Prenol lipids	Quinone and hydroquinone lipids
POS_q255	Menthol	--	--	--	--	--	--	HMDB0003352	Organic compounds	Lipids and lipid-like molecules	Prenol lipids	Monoterpenoids
POS_q256	Methionine Sulfoxide	--	--	--	--	--	--	HMDB0002005	Organic compounds	Organic acids and derivatives	Carboxylic acids and derivatives	Amino acids, peptides, and analogues
POS_q257	Methylenetanshinquinone	--	--	--	--	--	--	HMDB0254643	Organic compounds	Lipids and lipid-like molecules	Prenol lipids	Diterpenoids
POS_q258	Methyllinderone	--	--	--	--	--	--	--	--	--	--	--
POS_q259	Methylnissolin	--	--	LMPK12070054	Polyketides [PK]	Flavonoids [PK12]	Pterocarpans [PK1207]	HMDB0034008	Organic compounds	Phenylpropanoids and polyketides	Isoflavonoids	Furanoisoflavonoids
POS_q260	Methyl Octanoate	--	--	LMFA07010446	Fatty Acyls [FA]	Fatty esters [FA07]	Short fatty esters [FA0710]	HMDB0031291	Organic compounds	Lipids and lipid-like molecules	Fatty Acyls	Fatty acid esters
POS_q261	Mianserin (Hydrochloride)	--	--	--	--	--	--	--	--	--	--	--
POS_q262	Moracin C	--	--	--	--	--	--	HMDB0033310	Organic compounds	Phenylpropanoids and polyketides	2-arylbenzofuran flavonoids	--
POS_q263	M-Tolualdehyde	C07209	Metabolic pathways(ko01100)	--	--	--	--	HMDB0029637	Organic compounds	Benzenoids	Benzene and substituted derivatives	Benzoyl derivatives
POS_q264	Murrayacarpin B	--	--	--	--	--	--	--	--	--	--	--
POS_q265	N1-(Alpha-D-Ribosyl)-5,6-Dimethyl-Benzimidazole	--	--	--	--	--	--	HMDB0011112	Organic compounds	Nucleosides, nucleotides, and analogues	Benzimidazole ribonucleosides and ribonucleotides	--
POS_q266	N1-Methyl-4-Pyridone-3-Carboxamide	--	--	--	--	--	--	HMDB0004194	Organic compounds	Organoheterocyclic compounds	Pyridines and derivatives	Pyridinecarboxylic acids and derivatives
POS_q267	N2-Methylguanosine	--	--	--	--	--	--	--	--	--	--	--
POS_q268	N2,N2-Dimethylguanosine	--	--	--	--	--	--	HMDB0004824	Organic compounds	Nucleosides, nucleotides, and analogues	Purine nucleosides	--
POS_q269	N6-Isopentenyladenosine	--	--	--	--	--	--	HMDB0304396	Organic compounds	Nucleosides, nucleotides, and analogues	Purine nucleosides	--
POS_q270	N6-Methyladenosine	--	--	--	--	--	--	HMDB0004044	Organic compounds	Nucleosides, nucleotides, and analogues	Purine nucleosides	--
POS_q271	N-Acetyl-D-Glucosamine	C00140	Amino sugar and nucleotide sugar metabolism(ko00520);;Metabolic pathways(ko01100);;Biosynthesis of nucleotide sugars(ko01250);;ABC transporters(ko02010)	--	--	--	--	HMDB0000215	Organic compounds	Organic oxygen compounds	Organooxygen compounds	Carbohydrates and carbohydrate conjugates
POS_q272	N-Acetyl-L-Histidine	C02997	--	--	--	--	--	HMDB0032055	Organic compounds	Organic acids and derivatives	Carboxylic acids and derivatives	Amino acids, peptides, and analogues
POS_q273	N-Acetylneuraminic Acid	C00270	Amino sugar and nucleotide sugar metabolism(ko00520);;Metabolic pathways(ko01100);;Biosynthesis of nucleotide sugars(ko01250)	--	--	--	--	HMDB0000230	Organic compounds	Organic oxygen compounds	Organooxygen compounds	Carbohydrates and carbohydrate conjugates
POS_q274	N-Benzyllinoleamide	--	--	LMFA08020158	Fatty Acyls [FA]	Fatty amides [FA08]	N-acyl amines [FA0802]	--	--	--	--	--
POS_q275	N-Benzylpalmitamide	--	--	LMFA08020155	Fatty Acyls [FA]	Fatty amides [FA08]	N-acyl amines [FA0802]	HMDB0039954	Organic compounds	Lipids and lipid-like molecules	Fatty Acyls	Fatty amides
POS_q276	N-Benzylstearamide	--	--	LMFA08020156	Fatty Acyls [FA]	Fatty amides [FA08]	N-acyl amines [FA0802]	--	--	--	--	--
POS_q277	Negletein	--	--	LMPK12111097	Polyketides [PK]	Flavonoids [PK12]	Flavones and Flavonols [PK1211]	--	--	--	--	--
POS_q278	Neoanhydropodophyllol	--	--	--	--	--	--	--	--	--	--	--
POS_q279	Nerolidol Acetate	--	--	--	--	--	--	--	--	--	--	--
POS_q280	N-Feruloyloctopamine	--	--	--	--	--	--	HMDB0032805	Organic compounds	Phenylpropanoids and polyketides	Cinnamic acids and derivatives	Hydroxycinnamic acids and derivatives
POS_q281	Nicotinamide Riboside (Chloride)	--	--	--	--	--	--	--	--	--	--	--
POS_q282	N-Methylsarcosine	--	--	--	--	--	--	HMDB0000092	Organic compounds	Organic acids and derivatives	Carboxylic acids and derivatives	Amino acids, peptides, and analogues
POS_q283	Nobiletin	C10112	--	LMPK12111468	Polyketides [PK]	Flavonoids [PK12]	Flavones and Flavonols [PK1211]	HMDB0029540	Organic compounds	Phenylpropanoids and polyketides	Flavonoids	O-methylated flavonoids
POS_q284	Nordihydrocapsaicin	C20216	--	LMFA08020319	Fatty Acyls [FA]	Fatty amides [FA08]	N-acyl amines [FA0802]	HMDB0036328	Organic compounds	Benzenoids	Phenols	Methoxyphenols
POS_q285	Norlichexanthone	C10087	--	--	--	--	--	--	--	--	--	--
POS_q286	Nsc 16590	--	--	--	--	--	--	--	--	--	--	--
POS_q287	N-Trans-Sinapoyltyramine	--	--	--	--	--	--	--	--	--	--	--
POS_q288	Nystose	--	--	--	--	--	--	HMDB0039176	Organic compounds	Organic oxygen compounds	Organooxygen compounds	Carbohydrates and carbohydrate conjugates
POS_q289	O-Acetylethanolamine	--	--	--	--	--	--	HMDB0038394	Organic compounds	Organic acids and derivatives	Carboxylic acids and derivatives	Carboxylic acid derivatives
POS_q290	Oleoylethanolamide	C20792	--	--	--	--	--	HMDB0002088	Organic compounds	Organic nitrogen compounds	Organonitrogen compounds	Amines
POS_q291	Oroxylin A	--	--	LMPK12111096	Polyketides [PK]	Flavonoids [PK12]	Flavones and Flavonols [PK1211]	--	--	--	--	--
POS_q292	Palmitoylethanolamide	C16512	--	LMFA08040013	Fatty Acyls [FA]	Fatty amides [FA08]	N-acyl ethanolamines (endocannabinoids) [FA0804]	HMDB0002100	Organic compounds	Organic acids and derivatives	Carboximidic acids and derivatives	Carboximidic acids
POS_q293	Panaxynol	C08450	--	LMFA05000019	Fatty Acyls [FA]	Fatty alcohols [FA05]	--	HMDB0039588	Organic compounds	Lipids and lipid-like molecules	Fatty Acyls	Fatty alcohols
POS_q294	Parishin C	C17466	--	--	--	--	--	HMDB0256129	Organic compounds	Organic oxygen compounds	Organooxygen compounds	Carbohydrates and carbohydrate conjugates
POS_q295	Pectolinarigenin	C17784	--	LMPK12111164	Polyketides [PK]	Flavonoids [PK12]	Flavones and Flavonols [PK1211]	--	--	--	--	--
POS_q296	Pelargonidin	C05904	Flavonoid biosynthesis(ko00941);;Anthocyanin biosynthesis(ko00942);;Metabolic pathways(ko01100);;Biosynthesis of secondary metabolites(ko01110)	LMPK12010003	Polyketides [PK]	Flavonoids [PK12]	Anthocyanidins [PK1201]	HMDB0003263	Organic compounds	Phenylpropanoids and polyketides	Flavonoids	Hydroxyflavonoids
POS_q297	Perivine	--	--	--	--	--	--	--	--	--	--	--
POS_q298	Phosphorylcholine	C00588	Glycerophospholipid metabolism(ko00564);;Metabolic pathways(ko01100)	--	--	--	--	HMDB0001565	Organic compounds	Organic nitrogen compounds	Organonitrogen compounds	Quaternary ammonium salts
POS_q299	P-Hydroxymandelic Acid	--	--	--	--	--	--	HMDB0000822	Organic compounds	Benzenoids	Phenols	1-hydroxy-2-unsubstituted benzenoids
POS_q300	Physalin D	--	--	--	--	--	--	HMDB0034353	Organic compounds	Lipids and lipid-like molecules	Steroids and steroid derivatives	Physalins and derivatives
POS_q301	Picrasin B	C17050	--	--	--	--	--	--	--	--	--	--
POS_q302	Pilloin	--	--	LMPK12111057	Polyketides [PK]	Flavonoids [PK12]	Flavones and Flavonols [PK1211]	--	--	--	--	--
POS_q303	Pinoresinol Diglucoside	--	--	--	--	--	--	--	--	--	--	--
POS_q304	Pipecolic Acid	C00408	Lysine degradation(ko00310);;Tropane, piperidine and pyridine alkaloid biosynthesis(ko00960);;Metabolic pathways(ko01100);;Biosynthesis of secondary metabolites(ko01110)	--	--	--	--	HMDB0000070	Organic compounds	Organic acids and derivatives	Carboxylic acids and derivatives	Amino acids, peptides, and analogues
POS_q305	Piperlongumine	C10166	--	--	--	--	--	HMDB0030187	Organic compounds	Organoheterocyclic compounds	Benzodioxoles	--
POS_q306	Pipermethystine	--	--	--	--	--	--	HMDB0033486	Organic compounds	Organoheterocyclic compounds	Pyridines and derivatives	Hydropyridines
POS_q307	Praeruptorin C	--	--	--	--	--	--	--	--	--	--	--
POS_q308	Primin-1	--	--	--	--	--	--	--	--	--	--	--
POS_q309	Procyanidin B2	C17639	--	LMPK12030002	Polyketides [PK]	Flavonoids [PK12]	Proanthocyanidins [PK1203]	HMDB0033973	Organic compounds	Phenylpropanoids and polyketides	Flavonoids	Biflavonoids and polyflavonoids
POS_q310	Prunetin	C10521	Isoflavonoid biosynthesis(ko00943)	LMPK12050353	Polyketides [PK]	Flavonoids [PK12]	Isoflavonoids [PK1205]	HMDB0034127	Organic compounds	Phenylpropanoids and polyketides	Isoflavonoids	O-methylated isoflavonoids
POS_q311	Pterolactam	--	--	--	--	--	--	HMDB0034208	Organic compounds	Organoheterocyclic compounds	Pyrrolidines	Pyrrolidones
POS_q312	Pyridoxine (Hydrochloride)	--	--	--	--	--	--	--	--	--	--	--
POS_q313	Pyrocurzerenone	--	--	--	--	--	--	HMDB0036454	Organic compounds	Lipids and lipid-like molecules	Prenol lipids	Sesquiterpenoids
POS_q314	Quercetagitrin	--	--	--	--	--	--	HMDB0030624	Organic compounds	Phenylpropanoids and polyketides	Flavonoids	Flavonoid glycosides
POS_q315	Quercetin 3-Gentiobioside	--	--	LMPK12112096	Polyketides [PK]	Flavonoids [PK12]	Flavones and Flavonols [PK1211]	HMDB0301692	Organic compounds	Phenylpropanoids and polyketides	Flavonoids	Flavonoid glycosides
POS_q316	Quercetin 3-O-(6''-O-Malonyl)-弛-D-Glucoside	--	--	--	--	--	--	HMDB0037368	Organic compounds	Phenylpropanoids and polyketides	Flavonoids	Flavonoid glycosides
POS_q317	Quercetin 3-O-Neohesperidoside	--	--	--	--	--	--	HMDB0302956	Organic compounds	Phenylpropanoids and polyketides	Flavonoids	Flavonoid glycosides
POS_q318	Quercimeritrin	C12639	--	LMPK12112179	Polyketides [PK]	Flavonoids [PK12]	Flavones and Flavonols [PK1211]	HMDB0302151	Organic compounds	Phenylpropanoids and polyketides	Flavonoids	Flavonoid glycosides
POS_q319	Quininic Acid	--	--	--	--	--	--	--	--	--	--	--
POS_q320	R162	--	--	--	--	--	--	--	--	--	--	--
POS_q321	Raffinose	C00492	Galactose metabolism(ko00052);;Metabolic pathways(ko01100);;ABC transporters(ko02010)	--	--	--	--	HMDB0003213	Organic compounds	Organic oxygen compounds	Organooxygen compounds	Carbohydrates and carbohydrate conjugates
POS_q322	Reynoutrin	--	--	--	--	--	--	--	--	--	--	--
POS_q323	Riboflavin	C00255	Riboflavin metabolism(ko00740);;Metabolic pathways(ko01100);;Biosynthesis of secondary metabolites(ko01110);;Biosynthesis of cofactors(ko01240);;ABC transporters(ko02010)	--	--	--	--	HMDB0000244	Organic compounds	Organoheterocyclic compounds	Pteridines and derivatives	Alloxazines and isoalloxazines
POS_q324	Riddelline	C10375	--	--	--	--	--	--	--	--	--	--
POS_q325	Rosmarinic Acid-1	--	--	--	--	--	--	--	--	--	--	--
POS_q326	Ruscogenin	C08909	--	LMST01080038	Sterol Lipids [ST]	Sterols [ST01]	Spirostanols and derivatives [ST0108]	HMDB0257364	Organic compounds	Lipids and lipid-like molecules	Prenol lipids	Triterpenoids
POS_q327	Salsolidine	--	--	--	--	--	--	--	--	--	--	--
POS_q328	Salvigenin	--	--	LMPK12111166	Polyketides [PK]	Flavonoids [PK12]	Flavones and Flavonols [PK1211]	HMDB0128577	Organic compounds	Phenylpropanoids and polyketides	Flavonoids	O-methylated flavonoids
POS_q329	Saponins	--	--	--	--	--	--	HMDB0302216	Organic compounds	Phenylpropanoids and polyketides	Cinnamic acids and derivatives	Hydroxycinnamic acids and derivatives
POS_q330	(S)-B-Aminoisobutyric Acid	--	--	--	--	--	--	HMDB0002166	Organic compounds	Organic acids and derivatives	Carboxylic acids and derivatives	Amino acids, peptides, and analogues
POS_q331	Scopoletin	C01752	Biosynthesis of various plant secondary metabolites(ko00999);;Biosynthesis of secondary metabolites(ko01110)	--	--	--	--	HMDB0034344	Organic compounds	Phenylpropanoids and polyketides	Coumarins and derivatives	Hydroxycoumarins
POS_q332	Sequoyitol	C03365	--	--	--	--	--	HMDB0031449	Organic compounds	Organic oxygen compounds	Organooxygen compounds	Alcohols and polyols
POS_q333	Skullcapflavone I	--	--	LMPK12111304	Polyketides [PK]	Flavonoids [PK12]	Flavones and Flavonols [PK1211]	--	--	--	--	--
POS_q334	S-Methyl-L-Cysteine	C22040	ABC transporters(ko02010)	--	--	--	--	HMDB0002108	Organic compounds	Organic acids and derivatives	Carboxylic acids and derivatives	Amino acids, peptides, and analogues
POS_q335	Sn-Glycero-3-Phosphocholine	C00670	Glycerophospholipid metabolism(ko00564);;Ether lipid metabolism(ko00565)	--	--	--	--	HMDB0000086	Organic compounds	Lipids and lipid-like molecules	Glycerophospholipids	Glycerophosphocholines
POS_q336	Sodium 2-Hydroxybutanoate	--	--	--	--	--	--	--	--	--	--	--
POS_q337	Spiramine A	C08709	--	--	--	--	--	--	--	--	--	--
POS_q338	Spirostan-3-Ol	--	--	--	--	--	--	--	--	--	--	--
POS_q339	Stachyose	C01613	Galactose metabolism(ko00052);;Metabolic pathways(ko01100)	--	--	--	--	HMDB0003553	Organic compounds	Organic oxygen compounds	Organooxygen compounds	Carbohydrates and carbohydrate conjugates
POS_q340	Stachyose (Tetrahydrate)	--	--	--	--	--	--	--	--	--	--	--
POS_q341	Styrene-Cis-2,3-Dihydrodiol	C07084	Metabolic pathways(ko01100)	--	--	--	--	--	--	--	--	--
POS_q342	Sweroside	C17071	--	--	--	--	--	HMDB0258643	Organic compounds	Organic oxygen compounds	Organooxygen compounds	Carbohydrates and carbohydrate conjugates
POS_q343	Syringylpropane	--	--	--	--	--	--	--	--	--	--	--
POS_q344	Tectochrysin	C11621	--	LMPK12110190	Polyketides [PK]	Flavonoids [PK12]	Flavones and Flavonols [PK1211]	--	--	--	--	--
POS_q345	Tectorigenin	C10534	--	LMPK12050385	Polyketides [PK]	Flavonoids [PK12]	Isoflavonoids [PK1205]	HMDB0042024	Organic compounds	Phenylpropanoids and polyketides	Isoflavonoids	Isoflav-2-enes
POS_q346	Theaflavin-3-Gallate	--	--	--	--	--	--	HMDB0005786	Organic compounds	Phenylpropanoids and polyketides	Flavonoids	Flavans
POS_q347	Thiamine (Hydrochloride)	--	--	--	--	--	--	--	--	--	--	--
POS_q348	Tiglic Acid	C08279	--	LMFA01020030	Fatty Acyls [FA]	Fatty Acids and Conjugates [FA01]	Branched fatty acids [FA0102]	HMDB0001470	Organic compounds	Lipids and lipid-like molecules	Fatty Acyls	Fatty acids and conjugates
POS_q349	Tombozine	--	--	--	--	--	--	--	--	--	--	--
POS_q350	Trans-Zeatinriboside	--	--	--	--	--	--	--	--	--	--	--
POS_q351	Trifolirhizin	C10538	Isoflavonoid biosynthesis(ko00943)	LMPK12070033	Polyketides [PK]	Flavonoids [PK12]	Pterocarpans [PK1207]	HMDB0036630	Organic compounds	Phenylpropanoids and polyketides	Isoflavonoids	Furanoisoflavonoids
POS_q352	Trimethylvinylammonium(1+)	--	--	--	--	--	--	--	--	--	--	--
POS_q353	Trioxsalen	C09314	--	--	--	--	--	HMDB0015575	Organic compounds	Phenylpropanoids and polyketides	Coumarins and derivatives	Furanocoumarins
POS_q354	Tripdiolide	C09202	--	--	--	--	--	HMDB0259259	Organic compounds	Organoheterocyclic compounds	Oxepanes	--
POS_q355	Tropine Acetate-1	--	--	--	--	--	--	--	--	--	--	--
POS_q356	Tubuloside A	--	--	--	--	--	--	--	--	--	--	--
POS_q357	Tyramine	C00483	Tyrosine metabolism(ko00350);;Isoquinoline alkaloid biosynthesis(ko00950);;Metabolic pathways(ko01100);;Biosynthesis of secondary metabolites(ko01110);;Biosynthesis of cofactors(ko01240)	--	--	--	--	HMDB0000306	Organic compounds	Benzenoids	Benzene and substituted derivatives	Phenethylamines
POS_q358	Tyramine (Hydrochloride)	--	--	--	--	--	--	--	--	--	--	--
POS_q359	Tyrosylleucine (Tfa)	--	--	--	--	--	--	--	--	--	--	--
POS_q360	Vasicine	C10733	Biosynthesis of various alkaloids(ko00996)	--	--	--	--	HMDB0256199	Organic compounds	Organoheterocyclic compounds	Diazanaphthalenes	Benzodiazines
POS_q361	(㊣)-Vasicine	--	--	--	--	--	--	--	--	--	--	--
POS_q362	Vasicine (Hydrochloride)	--	--	--	--	--	--	--	--	--	--	--
POS_q363	Vasicinol	C10743	--	--	--	--	--	--	--	--	--	--
POS_q364	Veraguensin	--	--	--	--	--	--	--	--	--	--	--
POS_q365	Wushanicaritin	--	--	--	--	--	--	HMDB0257872	Organic compounds	Phenylpropanoids and polyketides	Flavonoids	Flavones
POS_q366	Yunaconitine	--	--	--	--	--	--	--	--	--	--	--
POS_q367	Zeranol	C14752	--	--	--	--	--	HMDB0032702	Organic compounds	Phenylpropanoids and polyketides	Macrolides and analogues	--
POS_q368	忙-Aminobutyric Acid	--	--	--	--	--	--	HMDB0000112	Organic compounds	Organic acids and derivatives	Carboxylic acids and derivatives	Amino acids, peptides, and analogues
POS_q369	忙-Glu-Phe	--	--	--	--	--	--	HMDB0000594	Organic compounds	Organic acids and derivatives	Carboxylic acids and derivatives	Amino acids, peptides, and analogues
NEG_t1	Cellobiose	C00185	Starch and sucrose metabolism(ko00500);;Metabolic pathways(ko01100);;ABC transporters(ko02010)	--	--	--	--	HMDB0000055	Organic compounds	Organic oxygen compounds	Organooxygen compounds	Carbohydrates and carbohydrate conjugates
NEG_t10	Procumbide	--	--	--	--	--	--	--	--	--	--	--
NEG_t100	Arjunglucoside I	--	--	--	--	--	--	HMDB0034504	Organic compounds	Lipids and lipid-like molecules	Prenol lipids	Triterpenoids
NEG_t101	4-Epialyxialactone	--	--	--	--	--	--	--	--	--	--	--
NEG_t102	2-(2,6-dihydroxy-4-methoxycarbonylbenzoyl)-3-hydroxybenzoic acid	--	--	--	--	--	--	--	--	--	--	--
NEG_t103	Cyclogrifolin	--	--	--	--	--	--	--	--	--	--	--
NEG_t104	(10E,15Z)-9,12,13-trihydroxyoctadeca-10,15-dienoic acid	--	--	--	--	--	--	--	--	--	--	--
NEG_t105	NCGC00380960-01_C30H50O6_13,17,24,25-Tetrahydroxy-16,23-epoxydammaran-3-one	--	--	--	--	--	--	--	--	--	--	--
NEG_t106	NCGC00169103-03_C19H18O6_Benz[3,4]anthra[1,2-b]oxirene-5,6-dione, 1a,2,3,4,5b,11,11a,11b-octahydro-10,11,11a-trihydroxy-3-methyl-	--	--	--	--	--	--	--	--	--	--	--
NEG_t107	Bufotaline	--	--	LMST01130023	Sterol Lipids [ST]	Sterols [ST01]	Bufanolides and derivatives [ST0113]	--	--	--	--	--
NEG_t108	3,4-O,O-Methylene-(+)-catechin	--	--	--	--	--	--	--	--	--	--	--
NEG_t109	5-Tetradecenoic acid	--	--	--	--	--	--	HMDB0000499	Organic compounds	Lipids and lipid-like molecules	Fatty Acyls	Fatty acids and conjugates
NEG_t11	1,6-Di-O-Galloyl-D-Glucose	--	--	--	--	--	--	--	--	--	--	--
NEG_t110	5-(hydroxymethyl)-3-(1-hydroxy-4-methylhexyl)oxolan-2-one	--	--	--	--	--	--	--	--	--	--	--
NEG_t111	9,10,13-Trihydroxy-11-Octadecenoic Acid	--	--	LMFA02000168	Fatty Acyls [FA]	Octadecanoids [FA02]	Other Octadecanoids [FA0200]	HMDB0004710	Organic compounds	Lipids and lipid-like molecules	Fatty Acyls	Fatty acids and conjugates
NEG_t112	8-Hydroxydigitoxigenin	--	--	--	--	--	--	--	--	--	--	--
NEG_t113	Senkyunolide F	--	--	--	--	--	--	--	--	--	--	--
NEG_t114	10,16-Dihydroxypalmitic acid	--	--	--	--	--	--	--	--	--	--	--
NEG_t115	Gliocladic acid_130132	--	--	--	--	--	--	--	--	--	--	--
NEG_t116	5-Hydroxy-7-methoxyflavone	--	--	LMPK12110190	Polyketides [PK]	Flavonoids [PK12]	Flavones and Flavonols [PK1211]	--	--	--	--	--
NEG_t117	Alisol F	--	--	--	--	--	--	--	--	--	--	--
NEG_t118	Angenomalin	--	--	--	--	--	--	--	--	--	--	--
NEG_t119	3-pentadecylbenzene-1,2-diol	--	--	LMPK15020001	Polyketides [PK]	Phenolic lipids [PK15]	Alkyl catechols and derivatives [PK1502]	--	--	--	--	--
NEG_t12	(1'S,5'R)-5'-Hydroxyaverantin	C20501	Aflatoxin biosynthesis(ko00254);;Biosynthesis of secondary metabolites(ko01110)	--	--	--	--	--	--	--	--	--
NEG_t120	19-Hydroxybufalin	--	--	--	--	--	--	--	--	--	--	--
NEG_t121	2-[4a-methyl-8-methylidene-4-(3-methylpentanoyloxy)-1,2,3,4,5,6,7,8a-octahydronaphthalen-2-yl]prop-2-enoic acid	--	--	--	--	--	--	--	--	--	--	--
NEG_t122	HN saponin H	--	--	--	--	--	--	--	--	--	--	--
NEG_t123	NCGC00384884-01_C22H36O4_	--	--	--	--	--	--	--	--	--	--	--
NEG_t124	9-HPODE	--	--	LMFA02000012	Fatty Acyls [FA]	Octadecanoids [FA02]	Other Octadecanoids [FA0200]	HMDB0242602	Organic compounds	Lipids and lipid-like molecules	Fatty Acyls	Lineolic acids and derivatives
NEG_t125	Wilforol A	--	--	--	--	--	--	--	--	--	--	--
NEG_t126	LysoPE 18-2(2n isomer)	--	--	--	--	--	--	--	--	--	--	--
NEG_t127	10-Deacetylyunnanxane	--	--	--	--	--	--	--	--	--	--	--
NEG_t128	9-Oxo-10E,12Z-octadecadienoic acid	--	--	LMFA02000274	Fatty Acyls [FA]	Octadecanoids [FA02]	Other Octadecanoids [FA0200]	HMDB0004669	Organic compounds	Lipids and lipid-like molecules	Fatty Acyls	Lineolic acids and derivatives
NEG_t129	11-Oxomogroside III	--	--	--	--	--	--	--	--	--	--	--
NEG_t13	Skimmin (7-Hydroxycoumarin-7-O-glucoside)	--	--	--	--	--	--	--	--	--	--	--
NEG_t130	Oleanolic acid 3-O-beta-D-glucosyl-(1->3)-alpha-L-rhamnosyl(1->2)-alpha-L-arabinoside	--	--	--	--	--	--	--	--	--	--	--
NEG_t131	Crepenynic acid	C07289	Linoleic acid metabolism(ko00591)	LMFA01030742	Fatty Acyls [FA]	Fatty Acids and Conjugates [FA01]	Unsaturated fatty acids [FA0103]	--	--	--	--	--
NEG_t132	Ginsenoside Rh7	--	--	--	--	--	--	HMDB0039446	Organic compounds	Lipids and lipid-like molecules	Prenol lipids	Triterpenoids
NEG_t133	Cimicifugoside H2	--	--	--	--	--	--	--	--	--	--	--
NEG_t134	ent-Labda-8(17),13Z-diene-15,16,19-triol 19-O-glucoside	--	--	--	--	--	--	--	--	--	--	--
NEG_t135	12,13-EpOME	--	--	--	--	--	--	HMDB0004702	Organic compounds	Lipids and lipid-like molecules	Fatty Acyls	Fatty acids and conjugates
NEG_t136	Kalopanaxsaponin G	--	--	--	--	--	--	--	--	--	--	--
NEG_t137	3-O-vanilloyl ceanothic acid	--	--	--	--	--	--	--	--	--	--	--
NEG_t138	Gopherenediol	--	--	--	--	--	--	--	--	--	--	--
NEG_t139	LysoPC 17-2	--	--	--	--	--	--	--	--	--	--	--
NEG_t14	Canthoside A	--	--	--	--	--	--	--	--	--	--	--
NEG_t140	Triptotin F	--	--	--	--	--	--	--	--	--	--	--
NEG_t141	21-O-Tigloylgymnemagenin	--	--	--	--	--	--	--	--	--	--	--
NEG_t142	NCGC00380552-01_C22H36O3_2(1H)-Naphthalenone, 8-[5-(acetyloxy)-3-methylpentyl]octahydro-4,4,8a-trimethyl-7-methylene-	--	--	--	--	--	--	--	--	--	--	--
NEG_t143	PI(18:1/13-HODE)	--	--	--	--	--	--	--	--	--	--	--
NEG_t144	5-[[17-(5,6-dihydroxy-6-methylheptan-2-yl)-3,12-dihydroxy-4,4,10,13,14-pentamethyl-2,3,5,6,7,11,12,15,16,17-decahydro-1H-cyclopenta[a]phenanthren-2-yl]oxy]-3-hydroxy-3-methyl-5-oxopentanoic acid	--	--	--	--	--	--	--	--	--	--	--
NEG_t145	20(R)-Protopanaxatriol	--	--	--	--	--	--	--	--	--	--	--
NEG_t146	PG(18:3(6Z,9Z,12Z)/22:4(7Z,10Z,13Z,16Z))	--	--	LMGP04010395	Glycerophospholipids [GP]	Glycerophosphoglycerols [GP04]	Diacylglycerophosphoglycerols [GP0401]	HMDB0010671	Organic compounds	Lipids and lipid-like molecules	Glycerophospholipids	Glycerophosphoglycerols
NEG_t147	Paniculoside I	--	--	--	--	--	--	--	--	--	--	--
NEG_t148	Nudifloside D	--	--	--	--	--	--	--	--	--	--	--
NEG_t149	PG(18:0/22:5(7Z,10Z,13Z,16Z,19Z))	--	--	--	--	--	--	HMDB0010613	Organic compounds	Lipids and lipid-like molecules	Glycerophospholipids	Glycerophosphoglycerols
NEG_t150	Arenicolide A	--	--	--	--	--	--	--	--	--	--	--
NEG_t151	9,12-Octadecadienoic acid,ethyl ester	--	--	--	--	--	--	--	--	--	--	--
NEG_t152	PG(18:1(11Z)/18:3(9Z,12Z,15Z))	--	--	--	--	--	--	HMDB0010622	Organic compounds	Lipids and lipid-like molecules	Glycerophospholipids	Glycerophosphoglycerols
NEG_t153	NCGC00384905-01_C24H40O12_(2R,3E)-4-[(1S,6R)-1-Hydroxy-2,2,6-trimethyl-4-oxocyclohexyl]-3-buten-2-yl 6-O-beta-D-xylopyranosyl-beta-D-glucopyranoside	--	--	--	--	--	--	--	--	--	--	--
NEG_t154	PC(14:0/22:5(4Z,7Z,10Z,13Z,16Z))	--	--	LMGP01012130	Glycerophospholipids [GP]	Glycerophosphocholines [GP01]	Diacylglycerophosphocholines [GP0101]	HMDB0007890	Organic compounds	Lipids and lipid-like molecules	Glycerophospholipids	Glycerophosphocholines
NEG_t155	Cycloart-24-ene-1alpha,2alpha,3beta-triol	--	--	--	--	--	--	--	--	--	--	--
NEG_t156	5-[5-[5-(3,5-dihydroxydecanoyloxy)-3-hydroxydecanoyl]oxy-3-hydroxydecanoyl]oxy-3-hydroxydecanoic acid	--	--	--	--	--	--	--	--	--	--	--
NEG_t157	PI(18:0/20:3(5Z,8Z,11Z))	--	--	--	--	--	--	HMDB0009813	Organic compounds	Lipids and lipid-like molecules	Glycerophospholipids	Glycerophosphoinositols
NEG_t158	(17Z)-Tricyclo[20.2.2.02,7]hexacosa-1(24),2(7),3,5,17,22,25-heptaene-3,5,24,25-tetrol	--	--	--	--	--	--	--	--	--	--	--
NEG_t159	PC(16:0/22:1(13Z))	--	--	LMGP01010638	Glycerophospholipids [GP]	Glycerophosphocholines [GP01]	Diacylglycerophosphocholines [GP0101]	HMDB0007986	Organic compounds	Lipids and lipid-like molecules	Glycerophospholipids	Glycerophosphocholines
NEG_t16	Kansuinine B	C09122	--	--	--	--	--	--	--	--	--	--
NEG_t160	7,22,25-Stigmastatrienol	--	--	--	--	--	--	--	--	--	--	--
NEG_t161	PG(16:0/18:1(11Z))	--	--	LMGP04010008	Glycerophospholipids [GP]	Glycerophosphoglycerols [GP04]	Diacylglycerophosphoglycerols [GP0401]	HMDB0010573	Organic compounds	Lipids and lipid-like molecules	Glycerophospholipids	Glycerophosphoglycerols
NEG_t162	PI(16:0/22:4(10Z,13Z,16Z,19Z))	--	--	--	--	--	--	HMDB0009793	Organic compounds	Lipids and lipid-like molecules	Glycerophospholipids	Glycerophosphoinositols
NEG_t163	Ambolic acid	--	--	--	--	--	--	HMDB0035713	Organic compounds	Organic oxygen compounds	Organooxygen compounds	Carbohydrates and carbohydrate conjugates
NEG_t164	PC(16:1/14:1)	--	--	--	--	--	--	HMDB0007999	Organic compounds	Lipids and lipid-like molecules	Glycerophospholipids	Glycerophosphocholines
NEG_t165	9Z-Eicosenoic acid	--	--	LMFA01030084	Fatty Acyls [FA]	Fatty Acids and Conjugates [FA01]	Unsaturated fatty acids [FA0103]	HMDB0062436	Organic compounds	Lipids and lipid-like molecules	Fatty Acyls	Fatty acids and conjugates
NEG_t167	2,6-Cyclolycopene-1,5-diol	--	--	LMPR01070429	Prenol Lipids [PR]	Isoprenoids [PR01]	C40 isoprenoids (tetraterpenes) [PR0107]	HMDB0034902	Organic compounds	Lipids and lipid-like molecules	Prenol lipids	Sesquaterpenoids
NEG_t168	25(S)-Hydroxyprotopanaxatriol	--	--	--	--	--	--	--	--	--	--	--
NEG_t169	PE(18:0/19,20-EpDPE)	--	--	--	--	--	--	--	--	--	--	--
NEG_t17	Psilocybin	C07576	Indole alkaloid biosynthesis(ko00901);;Metabolic pathways(ko01100);;Biosynthesis of secondary metabolites(ko01110)	--	--	--	--	--	--	--	--	--
NEG_t170	20,24-Epoxy-24-methoxy-23(24-25)abeo-dammaran-3-one	--	--	--	--	--	--	--	--	--	--	--
NEG_t171	Anemarrhena B	--	--	--	--	--	--	--	--	--	--	--
NEG_t172	3,5-Bis(beta-D-glucopyranosyloxy)-7-hydroxy-2-(4-hydroxy-3,5-dimethoxyphenyl)-1-benzopyrylium	--	--	--	--	--	--	--	--	--	--	--
NEG_t173	PE(16:1e/15-HETE)	--	--	--	--	--	--	--	--	--	--	--
NEG_t174	4-Cholesten-7alpha,12alpha-diol-3-one	C17339	Metabolic pathways(ko01100)	--	--	--	--	--	--	--	--	--
NEG_t175	NCGC00347389-02_C42H72O14_beta-D-Glucopyranoside, (3beta,6alpha,9xi,12beta)-3,12,20-trihydroxydammar-24-en-6-yl 2-O-beta-D-glucopyranosyl-	--	--	--	--	--	--	--	--	--	--	--
NEG_t176	Rakicidin B	--	--	--	--	--	--	--	--	--	--	--
NEG_t177	IVERMECTIN	--	--	--	--	--	--	--	--	--	--	--
NEG_t178	Megalomicin C1	C11987	Biosynthesis of secondary metabolites(ko01110)	LMPK04000028	Polyketides [PK]	Macrolides and lactone polyketides [PK04]	--	--	--	--	--	--
NEG_t179	Rakicidin A	--	--	--	--	--	--	--	--	--	--	--
NEG_t18	2-O-Caffeoylmalic acid	--	--	--	--	--	--	--	--	--	--	--
NEG_t181	Tereticornate A	--	--	--	--	--	--	--	--	--	--	--
NEG_t182	Momordicoside A	--	--	--	--	--	--	--	--	--	--	--
NEG_t183	Prosapogenin CP6	--	--	--	--	--	--	--	--	--	--	--
NEG_t184	PS(18:0/22:5(7Z,10Z,13Z,16Z,19Z))	--	--	--	--	--	--	HMDB0010166	Organic compounds	Lipids and lipid-like molecules	Glycerophospholipids	Glycerophosphoserines
NEG_t185	(3S)-5-[(1R,2R,8aS)-2-hydroxy-2,5,5,8a-tetramethyl-3,4,4a,6,7,8-hexahydro-1H-naphthalen-1-yl]-3-methylpentanoic acid	--	--	--	--	--	--	--	--	--	--	--
NEG_t186	Octadec-9-enoic Acid	--	--	--	--	--	--	HMDB0062703	Organic compounds	Lipids and lipid-like molecules	Fatty Acyls	Fatty acids and conjugates
NEG_t187	Cardanol (C15:1)	--	--	--	--	--	--	--	--	--	--	--
NEG_t188	2-O-Acetyl-20-hydroxyecdysone	--	--	--	--	--	--	--	--	--	--	--
NEG_t189	2-O-E-p-coumaroyl alphitolic acid	--	--	--	--	--	--	--	--	--	--	--
NEG_t19	cannabispiradienone	--	--	--	--	--	--	--	--	--	--	--
NEG_t190	Pregnanetriol	--	--	--	--	--	--	HMDB0006070	Organic compounds	Lipids and lipid-like molecules	Steroids and steroid derivatives	Pregnane steroids
NEG_t191	17-Hydroxylinolenic acid	C16346	alpha-Linolenic acid metabolism(ko00592)	--	--	--	--	HMDB0011108	Organic compounds	Lipids and lipid-like molecules	Fatty Acyls	Lineolic acids and derivatives
NEG_t192	Leupeptin	C01591	--	--	--	--	--	HMDB0254042	Organic compounds	Organic acids and derivatives	Carboxylic acids and derivatives	Amino acids, peptides, and analogues
NEG_t193	Vibsanin C	--	--	--	--	--	--	--	--	--	--	--
NEG_t194	LysoPC 15-1	--	--	--	--	--	--	--	--	--	--	--
NEG_t195	Digitoxigenine	--	--	--	--	--	--	--	--	--	--	--
NEG_t196	4.7.10.13-docosatetraenoic acid	--	--	--	--	--	--	--	--	--	--	--
NEG_t197	NCGC00380289-01_C32H50O9_beta-D-Xylopyranoside, 3,17-dihydroxyspirost-5-en-1-yl	--	--	--	--	--	--	--	--	--	--	--
NEG_t198	Avermectin B1a	C11983	Metabolic pathways(ko01100);;Biosynthesis of secondary metabolites(ko01110)	LMPK04000024	Polyketides [PK]	Macrolides and lactone polyketides [PK04]	--	--	--	--	--	--
NEG_t199	6''-O-Acetylsaikosaponin D	--	--	--	--	--	--	--	--	--	--	--
NEG_t2	1-beta-D-Arabinofuranosyluracil	--	--	--	--	--	--	--	--	--	--	--
NEG_t20	3-Hydroxy-beta-lapachone	--	--	--	--	--	--	--	--	--	--	--
NEG_t200	9-[hydroxy-(4-hydroxyphenyl)methyl]-3-(1H-indol-3-ylmethyl)-15-propan-2-yl-1,4,7,10,13,16,19-heptazabicyclo[19.3.0]tetracosane-2,5,8,11,14,17,20-heptone	--	--	--	--	--	--	--	--	--	--	--
NEG_t202	allo-Pertusaric acid	--	--	--	--	--	--	--	--	--	--	--
NEG_t203	LysoPE 16-0	--	--	--	--	--	--	--	--	--	--	--
NEG_t204	Helveticoside	C08869	--	--	--	--	--	--	--	--	--	--
NEG_t205	12,13-DHOME	C14829	Linoleic acid metabolism(ko00591)	--	--	--	--	HMDB0004705	Organic compounds	Lipids and lipid-like molecules	Fatty Acyls	Fatty acids and conjugates
NEG_t206	LysoPE 18-3	--	--	--	--	--	--	--	--	--	--	--
NEG_t207	NCGC00169251-02_C47H76O18_6-O-Hexopyranosyl-1-O-[19-hydroxy-28-oxo-3-(pentopyranosyloxy)olean-12-en-28-yl]hexopyranose	--	--	--	--	--	--	--	--	--	--	--
NEG_t208	P57	--	--	--	--	--	--	--	--	--	--	--
NEG_t209	3b,17b-Dihydroxyetiocholane	--	--	--	--	--	--	HMDB0000369	Organic compounds	Lipids and lipid-like molecules	Steroids and steroid derivatives	Androstane steroids
NEG_t21	Piperitone	--	--	--	--	--	--	HMDB0034975	Organic compounds	Lipids and lipid-like molecules	Prenol lipids	Monoterpenoids
NEG_t210	Novamethymycin	C20741	Biosynthesis of secondary metabolites(ko01110)	--	--	--	--	--	--	--	--	--
NEG_t211	Lasiocarpine	C10341	--	--	--	--	--	--	--	--	--	--
NEG_t212	dihydroalbocycline	C15753	--	--	--	--	--	--	--	--	--	--
NEG_t213	2-[5-(2-hydroxypropyl)oxolan-2-yl]propanoic acid	--	--	--	--	--	--	--	--	--	--	--
NEG_t214	PC(14:0/P-18:1(11Z))	--	--	--	--	--	--	HMDB0007897	Organic compounds	Lipids and lipid-like molecules	Glycerophospholipids	Glycerophosphocholines
NEG_t215	3,7-dihydroxy-4'-methoxyflavone	--	--	--	--	--	--	--	--	--	--	--
NEG_t216	LysoPE 18-4	--	--	--	--	--	--	--	--	--	--	--
NEG_t218	14-Deoxy-17-hydroxyandrographolide	--	--	--	--	--	--	--	--	--	--	--
NEG_t219	12-HHTrE	--	--	LMFA03050002	Fatty Acyls [FA]	Eicosanoids [FA03]	Hydroxy/hydroperoxyeicosatrienoic acids [FA0305]	HMDB0012535	Organic compounds	Lipids and lipid-like molecules	Fatty Acyls	Fatty acids and conjugates
NEG_t22	Jolkinol A	--	--	--	--	--	--	--	--	--	--	--
NEG_t220	Gingerglycolipid C	--	--	LMGL04010018	Glycerolipids [GL]	Glycosylmonoradylglycerols [GL04]	Glycosylmonoacylglycerols [GL0401]	HMDB0041095	Organic compounds	Lipids and lipid-like molecules	Glycerolipids	Glycosylglycerols
NEG_t221	5,7-Dihydroxy-3',4',5'-trimethoxyflavone	C19807	--	LMPK12110880	Polyketides [PK]	Flavonoids [PK12]	Flavones and Flavonols [PK1211]	HMDB0037692	Organic compounds	Phenylpropanoids and polyketides	Flavonoids	O-methylated flavonoids
NEG_t222	Senkyunolide G	--	--	--	--	--	--	--	--	--	--	--
NEG_t223	4'-Hydroxy-5,7-dimethoxyflavanone	--	--	--	--	--	--	--	--	--	--	--
NEG_t224	Cryptomeridiol 11-rhamnoside	--	--	--	--	--	--	HMDB0038018	Organic compounds	Lipids and lipid-like molecules	Prenol lipids	Sesquiterpenoids
NEG_t225	Roccellic Acid	--	--	--	--	--	--	--	--	--	--	--
NEG_t226	4-Methoxysalicylic Acid	--	--	--	--	--	--	--	--	--	--	--
NEG_t227	2-Carboxybenzaldehyde	C03057	--	--	--	--	--	--	--	--	--	--
NEG_t228	3 5 7-trihydroxy-4'-methoxyflavone	--	--	--	--	--	--	HMDB0037441	Organic compounds	Phenylpropanoids and polyketides	Flavonoids	Flavones
NEG_t23	Gingerglycolipid B	--	--	LMGL04010023	Glycerolipids [GL]	Glycosylmonoradylglycerols [GL04]	Glycosylmonoacylglycerols [GL0401]	HMDB0041094	Organic compounds	Lipids and lipid-like molecules	Glycerolipids	Glycosylglycerols
NEG_t230	NCGC00381203-01_C31H46N4O7_2H-Pyrido[1,2-a][1,4,7,10]tetraazacyclododecine-1,4,7,10(3H,12H)-tetrone, 3-(7,8-dihydroxy-6-oxooctyl)octahydro-9-(1-methylpropyl)-6-(phenylmethyl)-	--	--	--	--	--	--	--	--	--	--	--
NEG_t231	9-Hydroxy-12-oxo-15(Z)-octadecenoic acid	C21924	alpha-Linolenic acid metabolism(ko00592);;Biosynthesis of secondary metabolites(ko01110)	--	--	--	--	--	--	--	--	--
NEG_t232	Aflatoxin G2	C16754	Aflatoxin biosynthesis(ko00254);;Metabolic pathways(ko01100);;Biosynthesis of secondary metabolites(ko01110)	--	--	--	--	HMDB0030475	Organic compounds	Phenylpropanoids and polyketides	Coumarins and derivatives	Furanocoumarins
NEG_t233	5'-Deoxythymidine	--	--	--	--	--	--	--	--	--	--	--
NEG_t234	terrein	--	--	--	--	--	--	--	--	--	--	--
NEG_t235	Cucumegastigmane I	--	--	--	--	--	--	--	--	--	--	--
NEG_t236	8-[3-oxo-2-[(E)-pent-2-enyl]cyclopenten-1-yl]octanoic acid	--	--	--	--	--	--	--	--	--	--	--
NEG_t237	NCGC00380930-01_C15H26O4_1H-Indene-4-carboxylic acid, octahydro-3a-hydroxy-3-(hydroxymethyl)-1,1,3,5-tetramethyl-	--	--	--	--	--	--	--	--	--	--	--
NEG_t238	11-Dehydro-thromboxane B2	C05964	Arachidonic acid metabolism(ko00590);;Metabolic pathways(ko01100)	LMFA03030014	Fatty Acyls [FA]	Eicosanoids [FA03]	Thromboxanes [FA0303]	HMDB0004242	Organic compounds	Lipids and lipid-like molecules	Fatty Acyls	Eicosanoids
NEG_t239	Rubrofusarin	C09047	--	--	--	--	--	--	--	--	--	--
NEG_t24	1-Hydroxy-2-(9Z,12Z,15Z-octadecatrienoyl)-sn-glycero-2-phosphocholine	--	--	--	--	--	--	--	--	--	--	--
NEG_t240	Myricetin-3-O-rhamnoside (Myricitrin)	--	--	--	--	--	--	--	--	--	--	--
NEG_t241	Decursitin D	--	--	--	--	--	--	--	--	--	--	--
NEG_t242	Garcinexanthone A	--	--	--	--	--	--	--	--	--	--	--
NEG_t243	Calceolarioside C	--	--	--	--	--	--	--	--	--	--	--
NEG_t244	9-Hydroxycanthin-6-one	--	--	--	--	--	--	--	--	--	--	--
NEG_t245	methyl 2-hydroxybenzoate	C12305	--	--	--	--	--	HMDB0034172	Organic compounds	Benzenoids	Benzene and substituted derivatives	Benzoic acids and derivatives
NEG_t246	5-[(E)-3-hydroxy-3-methylbut-1-enyl]-2-methylcyclohex-5-ene-1,2,4-triol	--	--	--	--	--	--	--	--	--	--	--
NEG_t247	Jasminoside H	--	--	--	--	--	--	--	--	--	--	--
NEG_t248	Borneol 7-O-[beta-D-apiofuranosyl-(1->6)]-beta-D-glucopyranoside	--	--	--	--	--	--	--	--	--	--	--
NEG_t249	Gentioflavoside	--	--	--	--	--	--	--	--	--	--	--
NEG_t25	beta-Anhydrouzarigenin	--	--	--	--	--	--	--	--	--	--	--
NEG_t250	3,5-Dihydroxybenzaldehyde	--	--	--	--	--	--	--	--	--	--	--
NEG_t251	Cyclohexanecarboxylic acid, 3-[[3-(3,4-dihydroxyphenyl)-1-oxo-2-propen-1-yl]oxy]-1,4-dihydroxy-5-[[3-(4-hydroxy-3-methoxyphenyl)-1-oxo-2-propen-1-yl]oxy]-, (1R,3R,4S,5R)-	--	--	--	--	--	--	--	--	--	--	--
NEG_t252	1,2,4-Trihydroxyanthraquinone	--	--	--	--	--	--	HMDB0256928	Organic compounds	Benzenoids	Anthracenes	Anthraquinones
NEG_t253	Giffonin R	--	--	--	--	--	--	--	--	--	--	--
NEG_t254	Tirotundin	--	--	--	--	--	--	--	--	--	--	--
NEG_t255	Phenyllactic acid	--	--	--	--	--	--	HMDB0000779	Organic compounds	Phenylpropanoids and polyketides	Phenylpropanoic acids	--
NEG_t256	Carbapenem biosynthesis intermediate 3	C20822	Carbapenem biosynthesis(ko00332)	--	--	--	--	--	--	--	--	--
NEG_t257	Cypellocarpin C	--	--	--	--	--	--	--	--	--	--	--
NEG_t258	Akagerine	--	--	--	--	--	--	--	--	--	--	--
NEG_t259	Mearnsetin-3-O-rhamnoside (Mearnsitrin)	--	--	--	--	--	--	--	--	--	--	--
NEG_t26	8alpha-Hydroxylabda-13(16),14-dien-19-yl p-hydroxycinnamate	--	--	--	--	--	--	--	--	--	--	--
NEG_t260	Clove chromone	--	--	--	--	--	--	--	--	--	--	--
NEG_t261	Cylindramide	--	--	--	--	--	--	--	--	--	--	--
NEG_t262	Microstegiol	--	--	--	--	--	--	--	--	--	--	--
NEG_t263	18-Norabieta-8,11,13-triene-4,15-diol	--	--	--	--	--	--	--	--	--	--	--
NEG_t264	all-trans-4-Hydroxyretinoic acid	C16677	Metabolic pathways(ko01100)	LMPR01090025	Prenol Lipids [PR]	Isoprenoids [PR01]	Retinoids [PR0109]	HMDB0006254	Organic compounds	Lipids and lipid-like molecules	Prenol lipids	Retinoids
NEG_t265	2-Dehydro-3-deoxy-D-arabino-heptonate 7-phosphate	C04691	Phenylalanine, tyrosine and tryptophan biosynthesis(ko00400);;Metabolic pathways(ko01100);;Biosynthesis of secondary metabolites(ko01110);;Biosynthesis of amino acids(ko01230)	--	--	--	--	HMDB0304124	Organic compounds	Organic oxygen compounds	Organooxygen compounds	Carbohydrates and carbohydrate conjugates
NEG_t266	2-cis,6-trans-Farnesyl diphosphate	C16826	Terpenoid backbone biosynthesis(ko00900);;Biosynthesis of secondary metabolites(ko01110)	LMPR0103010010	Prenol Lipids [PR]	Isoprenoids [PR01]	C15 isoprenoids (sesquiterpenes) [PR0103]	--	--	--	--	--
NEG_t267	5,7-Dihydroxy-3',4',5'-trimethoxyflavanone	--	--	--	--	--	--	--	--	--	--	--
NEG_t269	6,18-Bis(1-hydroxy-3-methylbut-2-enyl)-11,22-dimethyl-5,10,17,21-tetraoxaheptacyclo[11.7.2.02,8.02,12.04,6.014,20.016,18]docosa-8,14(20)-diene-3,7,15,19-tetrone	--	--	--	--	--	--	--	--	--	--	--
NEG_t27	Gingerglycolipid A	--	--	LMGL04010019	Glycerolipids [GL]	Glycosylmonoradylglycerols [GL04]	Glycosylmonoacylglycerols [GL0401]	HMDB0041093	Organic compounds	Lipids and lipid-like molecules	Glycerolipids	Glycosylglycerols
NEG_t270	Cassiaside	--	--	--	--	--	--	HMDB0033913	Organic compounds	Organoheterocyclic compounds	Naphthopyrans	Naphthopyranones
NEG_t271	Cyanidin 3-(6''-acetyl)galactoside	--	--	--	--	--	--	--	--	--	--	--
NEG_t272	Epimedokoreanin C	--	--	--	--	--	--	--	--	--	--	--
NEG_t273	Alternariol	C16838	--	--	--	--	--	HMDB0030831	Organic compounds	Phenylpropanoids and polyketides	Coumarins and derivatives	--
NEG_t274	quercetin 3-(6''-acetylglucoside)	--	--	LMPK12112138	Polyketides [PK]	Flavonoids [PK12]	Flavones and Flavonols [PK1211]	HMDB0037366	Organic compounds	Phenylpropanoids and polyketides	Flavonoids	Flavonoid glycosides
NEG_t275	Kaempferol-3-O-alpha-L-rhamnoside	--	--	--	--	--	--	HMDB0248048	Organic compounds	Phenylpropanoids and polyketides	Coumarins and derivatives	Pyranocoumarins
NEG_t276	NCGC00385481-01_C20H32O6_(2E)-2-(1,2-Dihydroxyethyl)-4-[(1R,4aS,5R,8aS)-6-hydroxy-5-(hydroxymethyl)-5,8a-dimethyl-2-methylenedecahydro-1-naphthalenyl]-2-butenoic acid	--	--	--	--	--	--	--	--	--	--	--
NEG_t277	2-(hydroxymethyl)-6-(6-hydroxy-6-methyl-3-propan-2-ylcyclohex-3-en-1-yl)oxyoxane-3,4,5-triol	--	--	--	--	--	--	--	--	--	--	--
NEG_t278	Fusarenon-X	C19583	--	--	--	--	--	--	--	--	--	--
NEG_t279	Esculetin (6,7-Dihydroxycoumarin)	--	--	--	--	--	--	--	--	--	--	--
NEG_t28	Clerosterol glucoside	--	--	--	--	--	--	--	--	--	--	--
NEG_t280	NCGC00381132-01_C23H38O17_	--	--	--	--	--	--	--	--	--	--	--
NEG_t281	(3R)-Hydrangenol 8-O-glucoside pentaacetate	--	--	--	--	--	--	--	--	--	--	--
NEG_t282	Quercetin 3-sophoroside-7-glucoside	--	--	LMPK12112118	Polyketides [PK]	Flavonoids [PK12]	Flavones and Flavonols [PK1211]	--	--	--	--	--
NEG_t283	Jadomycin A	C18680	Biosynthesis of secondary metabolites(ko01110)	--	--	--	--	--	--	--	--	--
NEG_t284	L-Aspartyl-L-Phenylalanine	--	--	--	--	--	--	HMDB0000706	Organic compounds	Organic acids and derivatives	Carboxylic acids and derivatives	Amino acids, peptides, and analogues
NEG_t285	Podophyllotoxin 4-O-glucoside	--	--	--	--	--	--	--	--	--	--	--
NEG_t286	1-O-p-Coumaroyl-汕-D-glucose	--	--	--	--	--	--	HMDB0036936	Organic compounds	Phenylpropanoids and polyketides	Cinnamic acids and derivatives	Hydroxycinnamic acids and derivatives
NEG_t287	N-feruloyl-L-aspartic acid	--	--	--	--	--	--	--	--	--	--	--
NEG_t288	11-Hydroxyjasmonic acid	--	--	--	--	--	--	--	--	--	--	--
NEG_t289	Benzyl 汕-primeveroside	--	--	--	--	--	--	HMDB0041190	Organic compounds	Organic oxygen compounds	Organooxygen compounds	Carbohydrates and carbohydrate conjugates
NEG_t29	3a-Sulfate-7a,12a-(OH)2-5b-cholanic acid	--	--	--	--	--	--	--	--	--	--	--
NEG_t290	5,7,2',4'-Tetrahydroxy-3-geranylflavone	--	--	--	--	--	--	--	--	--	--	--
NEG_t291	2-Oxo-3,4-dihydro-1H-quinoline-3-carboxylic acid	--	--	--	--	--	--	--	--	--	--	--
NEG_t292	3-Methyl-4,8-dihydroxy-3,4-dihydroisocoumarin	--	--	--	--	--	--	HMDB0030765	Organic compounds	Organoheterocyclic compounds	Benzopyrans	2-benzopyrans
NEG_t294	austadiol	--	--	--	--	--	--	HMDB0030858	Organic compounds	Organoheterocyclic compounds	Azaphilones	--
NEG_t295	ophiocordin	--	--	--	--	--	--	--	--	--	--	--
NEG_t297	Scuteamoenoside	--	--	--	--	--	--	--	--	--	--	--
NEG_t298	N-(7,8-dimethoxy-2-oxochromen-3-yl)-4a,5,8-trihydroxy-N-methyl-4,5,8,8a-tetrahydro-1,2-benzoxazine-3-carboxamide	--	--	--	--	--	--	--	--	--	--	--
NEG_t299	Cysteineglutathione disulfide	--	--	--	--	--	--	HMDB0000656	Organic compounds	Organic acids and derivatives	Carboxylic acids and derivatives	Amino acids, peptides, and analogues
NEG_t3	Oleoside	--	--	--	--	--	--	HMDB0303576	Organic compounds	Lipids and lipid-like molecules	Prenol lipids	Terpene glycosides
NEG_t30	LysoPA 16-0	--	--	--	--	--	--	--	--	--	--	--
NEG_t300	Ikarisoside F	--	--	LMPK12111712	Polyketides [PK]	Flavonoids [PK12]	Flavones and Flavonols [PK1211]	--	--	--	--	--
NEG_t301	[4,8-dihydroxy-3-(3-methoxy-3-oxoprop-1-en-2-yl)-8a-methyl-5-oxo-1,2,3,4,4a,6,7,8-octahydronaphthalen-2-yl] 3,4-dihydroxy-2-methylidenebutanoate	--	--	--	--	--	--	--	--	--	--	--
NEG_t302	2,3-Dimethylsuccinic acid	--	--	--	--	--	--	HMDB0245405	Organic compounds	Lipids and lipid-like molecules	Fatty Acyls	Fatty acids and conjugates
NEG_t303	Mudanpioside J	--	--	--	--	--	--	--	--	--	--	--
NEG_t304	2-Acetylbenzoic acid	--	--	--	--	--	--	--	--	--	--	--
NEG_t305	NCGC00381280-01_C17H24O10_Phenyl 6-O-[(2R,3R,4R)-3,4-dihydroxy-4-(hydroxymethyl)tetrahydro-2-furanyl]-beta-D-glucopyranoside	--	--	--	--	--	--	--	--	--	--	--
NEG_t306	3,7-Dihydroxychromen-4-one	--	--	--	--	--	--	--	--	--	--	--
NEG_t307	Avicularin(Quercetin-3-O-汐-L-arabinofuranoside)	--	--	--	--	--	--	--	--	--	--	--
NEG_t308	4-Hydroxyphenylpyruvic acid	--	--	--	--	--	--	HMDB0000707	Organic compounds	Benzenoids	Benzene and substituted derivatives	Phenylpyruvic acid derivatives
NEG_t31	Isochavicol	C20464	Phenylpropanoid biosynthesis(ko00940);;Biosynthesis of secondary metabolites(ko01110)	--	--	--	--	--	--	--	--	--
NEG_t310	Buergerinin G	--	--	--	--	--	--	--	--	--	--	--
NEG_t311	8-Demethyl-8-alpha-L-rhamnosyltetracenomycin C	C20974	Metabolic pathways(ko01100);;Biosynthesis of secondary metabolites(ko01110)	--	--	--	--	--	--	--	--	--
NEG_t312	4-Hydroxyphenylacetaldehyde	C03765	Tyrosine metabolism(ko00350);;Isoquinoline alkaloid biosynthesis(ko00950);;Metabolic pathways(ko01100);;Biosynthesis of secondary metabolites(ko01110)	--	--	--	--	HMDB0003767	Organic compounds	Benzenoids	Benzene and substituted derivatives	Phenylacetaldehydes
NEG_t313	Spinacetin 3-O-gentiobioside	--	--	--	--	--	--	--	--	--	--	--
NEG_t314	4-(beta-D-Glucosyloxy)benzoate	C03993	Ubiquinone and other terpenoid-quinone biosynthesis(ko00130)	--	--	--	--	--	--	--	--	--
NEG_t315	4-hydroxy-3,6-dimethylpyran-2-one	--	--	--	--	--	--	--	--	--	--	--
NEG_t316	Plantanone B	--	--	--	--	--	--	--	--	--	--	--
NEG_t317	Viscumneoside IV(Rhamnazin-3-O-(6''-hydroxymethylglutaryl)glucoside)	--	--	--	--	--	--	--	--	--	--	--
NEG_t318	methyl (3R,4R,5R)-5-[(2R,3R,4S,5S,6R)-4,5-dihydroxy-6-(hydroxymethyl)-3-[(E)-3-phenylprop-2-enoyl]oxyoxan-2-yl]oxy-3,4-dihydroxycyclohexene-1-carboxylate	--	--	--	--	--	--	--	--	--	--	--
NEG_t319	1-O-Caffeoylglycerol	--	--	--	--	--	--	--	--	--	--	--
NEG_t32	Crosemperine	--	--	--	--	--	--	--	--	--	--	--
NEG_t320	Glutamyltyrosine	--	--	--	--	--	--	HMDB0028831	Organic compounds	Organic acids and derivatives	Carboxylic acids and derivatives	Amino acids, peptides, and analogues
NEG_t321	Piscidic Acid	--	--	--	--	--	--	HMDB0030809	Organic compounds	Phenylpropanoids and polyketides	Phenylpropanoic acids	--
NEG_t322	1-O-Salicyl-D-glucose	--	--	--	--	--	--	--	--	--	--	--
NEG_t323	4-(2-Hydroxyethoxycarbonyl)benzoate	C21450	Metabolic pathways(ko01100)	--	--	--	--	--	--	--	--	--
NEG_t324	Feruloylmalic acid	--	--	--	--	--	--	--	--	--	--	--
NEG_t325	Deacetylasperuloside	--	--	--	--	--	--	--	--	--	--	--
NEG_t326	Isoleucylglutamate	--	--	--	--	--	--	HMDB0028906	Organic compounds	Organic acids and derivatives	Carboxylic acids and derivatives	Amino acids, peptides, and analogues
NEG_t327	styrylamine	--	--	--	--	--	--	--	--	--	--	--
NEG_t328	1-O-Galloyl-D-glucose	--	--	--	--	--	--	--	--	--	--	--
NEG_t329	5-Hydroxymethylfurfural	C11101	--	--	--	--	--	HMDB0034355	Organic compounds	Organic oxygen compounds	Organooxygen compounds	Carbonyl compounds
NEG_t33	NCGC00385099-01_C19H28O11_beta-D-Glucopyranoside, 2-(4-hydroxyphenyl)ethyl 2-O-[(2S,3R,4R)-tetrahydro-3,4-dihydroxy-4-(hydroxymethyl)-2-furanyl]-	--	--	--	--	--	--	--	--	--	--	--
NEG_t330	Suffruticoside B	--	--	--	--	--	--	--	--	--	--	--
NEG_t331	Trihydroxycinnamoylquinic acid	--	--	--	--	--	--	--	--	--	--	--
NEG_t332	3,4-Dihydroxybenzoic Acid Ethyl Ester (Protocatechuic acid ethyl ester)	--	--	--	--	--	--	--	--	--	--	--
NEG_t333	1,3,5-Benzenetriol	C02183	--	--	--	--	--	HMDB0002215	Organic compounds	Organoheterocyclic compounds	Pteridines and derivatives	Pterins and derivatives
NEG_t334	Clavaminic acid	C06660	Metabolic pathways(ko01100);;Biosynthesis of secondary metabolites(ko01110)	--	--	--	--	--	--	--	--	--
NEG_t335	3-hydroxy-3-methyl-5-oxo-5-[[(2R,3S,4S,5R,6S)-3,4,5-trihydroxy-6-(2-methyl-4-oxopyran-3-yl)oxyoxan-2-yl]methoxy]pentanoic acid	--	--	--	--	--	--	--	--	--	--	--
NEG_t336	Fumiquinazoline D	C22149	Metabolic pathways(ko01100);;Biosynthesis of secondary metabolites(ko01110)	--	--	--	--	--	--	--	--	--
NEG_t337	Dehydrodeguelin	--	--	--	--	--	--	--	--	--	--	--
NEG_t339	NCGC00380452-01_C20H24O10_2-Cyclohexene-1-carboxylic acid, 1-hydroxy-6-oxo-, [2-(beta-D-glucopyranosyloxy)phenyl]methyl ester	--	--	--	--	--	--	--	--	--	--	--
NEG_t34	Artemicapin C	--	--	--	--	--	--	--	--	--	--	--
NEG_t340	5-(hydroxymethyl)-6-(1-hydroxypropyl)-4-methoxypyran-2-one	--	--	--	--	--	--	--	--	--	--	--
NEG_t341	10,11-trans-Dihydroxy-10,11-dihydrocarbamazepine	--	--	--	--	--	--	--	--	--	--	--
NEG_t342	Centaurepensin	--	--	--	--	--	--	--	--	--	--	--
NEG_t343	Haemoventosine	--	--	--	--	--	--	--	--	--	--	--
NEG_t344	5''-Phosphoribostamycin	C18004	Neomycin, kanamycin and gentamicin biosynthesis(ko00524);;Biosynthesis of secondary metabolites(ko01110)	--	--	--	--	--	--	--	--	--
NEG_t345	(1R,6S)-1,6-Dihydroxycyclohexa-2,4-diene-1-carboxylate	C06321	Metabolic pathways(ko01100)	--	--	--	--	--	--	--	--	--
NEG_t346	Tricin-7-O-neohesperidoside	--	--	--	--	--	--	--	--	--	--	--
NEG_t347	(2S,3R,4S,5S,6R)-2-[(2R,3S,4R,5R,6S)-4,5-dihydroxy-2-(hydroxymethyl)-6-[(2R,3S,4R,5R,6R)-4,5,6-trihydroxy-2-(hydroxymethyl)oxan-3-yl]oxyoxan-3-yl]oxy-6-(hydroxymethyl)oxane-3,4,5-triol	--	--	--	--	--	--	--	--	--	--	--
NEG_t348	D-Lyxulose	C00310	Pentose and glucuronate interconversions(ko00040);;Metabolic pathways(ko01100)	--	--	--	--	HMDB0001644	Organic compounds	Organic oxygen compounds	Organooxygen compounds	Carbohydrates and carbohydrate conjugates
NEG_t349	6-O-Cinnamoylcatalpol	--	--	--	--	--	--	--	--	--	--	--
NEG_t35	S-(5'-Adenosy)-L-homocysteine	--	--	--	--	--	--	--	--	--	--	--
NEG_t350	Succinylaminoimidazole carboxamide riboside	--	--	--	--	--	--	HMDB0240295	Organic compounds	Nucleosides, nucleotides, and analogues	Imidazole ribonucleosides and ribonucleotides	1-ribosyl-imidazolecarboxamides
NEG_t351	5-hydroxy-9-(4-hydroxy-3,5-dimethoxyphenyl)-5a,6,8a,9-tetrahydro-5H-[2]benzofuro[5,6-f][1,3]benzodioxol-8-one	--	--	--	--	--	--	--	--	--	--	--
NEG_t352	alpha-D-Galactose	C00984	Galactose metabolism(ko00052);;Amino sugar and nucleotide sugar metabolism(ko00520);;Metabolic pathways(ko01100);;Biosynthesis of nucleotide sugars(ko01250)	--	--	--	--	HMDB0000143	Organic compounds	Organic oxygen compounds	Organooxygen compounds	Carbohydrates and carbohydrate conjugates
NEG_t353	6-O-trans-p-Coumaroylshanzhiside methyl ester	--	--	--	--	--	--	--	--	--	--	--
NEG_t354	2-Fucosyllactose	--	--	--	--	--	--	HMDB0002098	Organic compounds	Organic oxygen compounds	Organooxygen compounds	Carbohydrates and carbohydrate conjugates
NEG_t355	Dambonitol	--	--	--	--	--	--	HMDB0033942	Organic compounds	Organic oxygen compounds	Organooxygen compounds	Alcohols and polyols
NEG_t356	Formononetin-8-C-beta-D-apiofuranosyl-(1-_6)-O-beta-D-glucopyranoside	--	--	--	--	--	--	--	--	--	--	--
NEG_t357	(1S,3R,4S,5R)-1,3,4,5-tetrahydroxycyclohexane-1-carboxylic acid	--	--	--	--	--	--	--	--	--	--	--
NEG_t358	Rutinose	C08247	--	--	--	--	--	HMDB0302439	Organic compounds	Organic oxygen compounds	Organooxygen compounds	Carbohydrates and carbohydrate conjugates
NEG_t359	Acetoxyacetic acid	--	--	--	--	--	--	--	--	--	--	--
NEG_t36	Medicarpin 3-O-glucoside	C16223	Isoflavonoid biosynthesis(ko00943);;Biosynthesis of secondary metabolites(ko01110)	LMPK12070005	Polyketides [PK]	Flavonoids [PK12]	Pterocarpans [PK1207]	HMDB0033855	Organic compounds	Phenylpropanoids and polyketides	Isoflavonoids	Furanoisoflavonoids
NEG_t360	D-Bornesitol	C03659	Inositol phosphate metabolism(ko00562)	--	--	--	--	HMDB0031437	Organic compounds	Organic oxygen compounds	Organooxygen compounds	Alcohols and polyols
NEG_t361	Butenolide	C17601	--	--	--	--	--	HMDB0032330	Organic compounds	Organoheterocyclic compounds	Dihydrofurans	Furanones
NEG_t362	ALA-GLY	--	--	--	--	--	--	HMDB0006899	Organic compounds	Organic acids and derivatives	Carboxylic acids and derivatives	Amino acids, peptides, and analogues
NEG_t37	(E)-2-methylbut-2-enedioic acid	--	--	--	--	--	--	--	--	--	--	--
NEG_t39	Benzoic acid + 2O, O-Hex	--	--	--	--	--	--	--	--	--	--	--
NEG_t4	Microsporin B	--	--	--	--	--	--	--	--	--	--	--
NEG_t40	2-Caffeoyl-L-tartaric acid (Caftaric acid)	--	--	--	--	--	--	--	--	--	--	--
NEG_t41	D-Xylonic acid	--	--	--	--	--	--	HMDB0059750	Organic compounds	Organic oxygen compounds	Organooxygen compounds	Carbohydrates and carbohydrate conjugates
NEG_t42	Ethyl glucuronide	--	--	--	--	--	--	HMDB0010325	Organic compounds	Organic oxygen compounds	Organooxygen compounds	Carbohydrates and carbohydrate conjugates
NEG_t43	Hydroxyhaemoventosine	--	--	--	--	--	--	--	--	--	--	--
NEG_t44	2-Hydroxyhepta-2,4-dienedioate	C05600	Tyrosine metabolism(ko00350);;Metabolic pathways(ko01100)	--	--	--	--	--	--	--	--	--
NEG_t45	Lactose 6'-phosphate	C05396	Galactose metabolism(ko00052);;Metabolic pathways(ko01100)	--	--	--	--	HMDB0006789	Organic compounds	Organic oxygen compounds	Organooxygen compounds	Carbohydrates and carbohydrate conjugates
NEG_t46	3'-Methoxymirificin	--	--	--	--	--	--	--	--	--	--	--
NEG_t47	Sedoheptulose	C02076	Carbon fixation in photosynthetic organisms(ko00710);;Metabolic pathways(ko01100)	--	--	--	--	HMDB0003219	Organic compounds	Organic oxygen compounds	Organooxygen compounds	Carbohydrates and carbohydrate conjugates
NEG_t48	1,6-anhydro-汕-D-glucose	--	--	--	--	--	--	HMDB0000640	Organic compounds	Organoheterocyclic compounds	Oxepanes	--
NEG_t49	D-Maltotetraose	--	--	--	--	--	--	HMDB0001296	Organic compounds	Organic oxygen compounds	Organooxygen compounds	Carbohydrates and carbohydrate conjugates
NEG_t5	NCGC00380867-01_C27H46O9_9,12,15-Octadecatrienoic acid, 3-(hexopyranosyloxy)-2-hydroxypropyl ester, (9Z,12Z,15Z)-	--	--	--	--	--	--	--	--	--	--	--
NEG_t51	Helicianeoide B	--	--	--	--	--	--	--	--	--	--	--
NEG_t52	Arctigenin 4'-O-beta-gentiobioside	--	--	--	--	--	--	--	--	--	--	--
NEG_t53	Morindin	--	--	--	--	--	--	--	--	--	--	--
NEG_t54	3-[(1R,2S,5R,6S)-5-Hydroxy-7-oxabicyclo[4.1.0]heptan-2-yl]-2-oxopropanoate	C21087	Metabolic pathways(ko01100);;Biosynthesis of secondary metabolites(ko01110)	--	--	--	--	--	--	--	--	--
NEG_t55	Deacetylcolchicine	C16712	Isoquinoline alkaloid biosynthesis(ko00950);;Biosynthesis of secondary metabolites(ko01110)	--	--	--	--	--	--	--	--	--
NEG_t56	4-Thiouridine	--	--	--	--	--	--	HMDB0246588	Organic compounds	Nucleosides, nucleotides, and analogues	Pyrimidine nucleosides	--
NEG_t57	Cinnamic acid	C10438	--	--	--	--	--	HMDB0000567	Organic compounds	Phenylpropanoids and polyketides	Cinnamic acids and derivatives	Cinnamic acids
NEG_t58	6-DeoxyCatalpol	--	--	--	--	--	--	--	--	--	--	--
NEG_t59	3-Galloylshikimic acid	--	--	--	--	--	--	--	--	--	--	--
NEG_t6	NCGC00385639-01_C16H24O7_	--	--	--	--	--	--	--	--	--	--	--
NEG_t60	(2S,3S)-2-(3,4,5-trihydroxyphenyl)-3,4-dihydro-2H-chromene-3,5,7-triol	--	--	--	--	--	--	--	--	--	--	--
NEG_t61	Swertiamarin	C09800	--	--	--	--	--	HMDB0258644	Organic compounds	Organic oxygen compounds	Organooxygen compounds	Carbohydrates and carbohydrate conjugates
NEG_t62	NCGC00380816-01_C11H20O7_	--	--	--	--	--	--	--	--	--	--	--
NEG_t63	Cis-Coutaric acid	--	--	--	--	--	--	HMDB0034620	Organic compounds	Phenylpropanoids and polyketides	Cinnamic acids and derivatives	Hydroxycinnamic acids and derivatives
NEG_t64	Mudanoside A	--	--	--	--	--	--	--	--	--	--	--
NEG_t65	Coenzyme F420-3	C19151	Metabolic pathways(ko01100)	--	--	--	--	--	--	--	--	--
NEG_t67	Helicianeoide A	--	--	--	--	--	--	--	--	--	--	--
NEG_t68	vitexin-2''-O-glucoside	--	--	--	--	--	--	--	--	--	--	--
NEG_t69	Kaempferol 3-O-(6''-O-acetyl)glucoside-7-O-rhamnoside	--	--	--	--	--	--	--	--	--	--	--
NEG_t7	Grayanotoxin I	C09103	--	--	--	--	--	--	--	--	--	--
NEG_t70	Kushenol W	--	--	LMPK12140492	Polyketides [PK]	Flavonoids [PK12]	Flavanones [PK1214]	--	--	--	--	--
NEG_t71	Galloylpaeoniflorin	--	--	--	--	--	--	--	--	--	--	--
NEG_t72	Heteronoside	--	--	--	--	--	--	--	--	--	--	--
NEG_t73	Caffeoyl quinic acid (isomer of 832, 833, 834)	--	--	--	--	--	--	--	--	--	--	--
NEG_t74	Arecatannin A1	C17894	--	--	--	--	--	HMDB0303661	Organic compounds	Phenylpropanoids and polyketides	Flavonoids	Biflavonoids and polyflavonoids
NEG_t75	Kaempferol 3-triglucoside	--	--	--	--	--	--	HMDB0302427	Organic compounds	Phenylpropanoids and polyketides	Flavonoids	Flavonoid glycosides
NEG_t76	Licorice glycoside B	--	--	--	--	--	--	HMDB0031988	Organic compounds	Phenylpropanoids and polyketides	Flavonoids	Flavonoid glycosides
NEG_t77	10-O-Caffeoyl-6-epiferetoside	--	--	--	--	--	--	--	--	--	--	--
NEG_t78	(1R,3R,4S,5R)-1,3,4-trihydroxy-5-[(E)-3-(4-hydroxy-3-methoxyphenyl)prop-2-enoyl]oxycyclohexane-1-carboxylic acid	--	--	--	--	--	--	--	--	--	--	--
NEG_t79	Picroside IV	--	--	--	--	--	--	--	--	--	--	--
NEG_t8	(2S)-2-hydroxypropanoic acid	--	--	--	--	--	--	--	--	--	--	--
NEG_t80	1-Indanone	C01504	--	--	--	--	--	HMDB0059602	Organic compounds	Benzenoids	Indanes	Indanones
NEG_t81	3-Methylphenylacetic acid	--	--	--	--	--	--	HMDB0002222	Organic compounds	Benzenoids	Benzene and substituted derivatives	Toluenes
NEG_t82	p-Cresol glucuronide	--	--	--	--	--	--	HMDB0011686	Organic compounds	Organic oxygen compounds	Organooxygen compounds	Carbohydrates and carbohydrate conjugates
NEG_t83	S-(4-Methylthiobutylthiohydroximoyl)-L-cysteine	C17242	Glucosinolate biosynthesis(ko00966);;Biosynthesis of secondary metabolites(ko01110);;2-Oxocarboxylic acid metabolism(ko01210)	--	--	--	--	--	--	--	--	--
NEG_t84	3-Hydroxy-3-(4-methylpent-3-en-1-yl)glutaryl-CoA	C04675	Biosynthesis of secondary metabolites(ko01110)	LMFA07050207	Fatty Acyls [FA]	Fatty esters [FA07]	Fatty acyl CoAs [FA0705]	HMDB0060372	Organic compounds	Lipids and lipid-like molecules	Fatty Acyls	Fatty acyl thioesters
NEG_t85	Terreic acid	--	--	--	--	--	--	HMDB0258836	Organic compounds	Organic oxygen compounds	Organooxygen compounds	Carbonyl compounds
NEG_t86	Isophysalin A	--	--	--	--	--	--	--	--	--	--	--
NEG_t87	Galangin (3,5,7-Trihydroxyflavone)	--	--	--	--	--	--	--	--	--	--	--
NEG_t88	Quercetin 3-O-beta-(6''-p-coumaroyl)glucopyranosyl(1-_2)-alpha-L-rhamnopyranoside	--	--	--	--	--	--	--	--	--	--	--
NEG_t89	Canarione	--	--	--	--	--	--	--	--	--	--	--
NEG_t9	dG-C8-AaC	--	--	--	--	--	--	--	--	--	--	--
NEG_t90	3-[(4R)-4-Hydroxycyclohexa-1,5-dien-1-yl]-2-oxopropanoate	C20953	Metabolic pathways(ko01100);;Biosynthesis of secondary metabolites(ko01110)	--	--	--	--	--	--	--	--	--
NEG_t91	Isosafrole	C10472	--	--	--	--	--	HMDB0253689	Organic compounds	Organoheterocyclic compounds	Benzodioxoles	--
NEG_t92	Vitexin 2''-O-(4'''-O-acetyl)rhamnoside	--	--	--	--	--	--	--	--	--	--	--
NEG_t93	Quercetin-3-O-alpha-L-rhamnopyranoside	--	--	--	--	--	--	--	--	--	--	--
NEG_t94	Physcion 8-O-rutinoside	--	--	--	--	--	--	--	--	--	--	--
NEG_t95	3,5,7-trihydroxy-2-(3,4,5-trihydroxyphenyl)benzopyrylium	--	--	--	--	--	--	--	--	--	--	--
NEG_t96	CMP-5-N-acetyl-7-N-(D-alanyl)-legionaminic acid	C22251	Metabolic pathways(ko01100);;Biosynthesis of nucleotide sugars(ko01250)	--	--	--	--	--	--	--	--	--
NEG_t97	1-Hydro-1,1a-dihydroxy-9-fluorenone	C16262	Metabolic pathways(ko01100)	--	--	--	--	--	--	--	--	--
NEG_t98	2-Benzoyl-5-Methoxybenzoquinone	--	--	--	--	--	--	--	--	--	--	--
NEG_t99	4-Hydroxyquinoline	C06343	--	--	--	--	--	HMDB0246466	Organic compounds	Organoheterocyclic compounds	Quinolines and derivatives	Quinolones and derivatives
POS_t1	Dunalianoside B	--	--	--	--	--	--	--	--	--	--	--
POS_t10	Ambrettolide	--	--	--	--	--	--	HMDB0031086	Organic compounds	Phenylpropanoids and polyketides	Macrolides and analogues	--
POS_t100	Aurilide B	--	--	--	--	--	--	--	--	--	--	--
POS_t101	2,4-dihydroxyheptadecyl acetate	--	--	--	--	--	--	--	--	--	--	--
POS_t102	Pendulone	--	--	LMPK12080052	Polyketides [PK]	Flavonoids [PK12]	Isoflavans [PK1208]	--	--	--	--	--
POS_t103	Ajugasterone C	C08811	--	--	--	--	--	--	--	--	--	--
POS_t104	PS(18:0/18:2(9Z,12Z))	--	--	LMGP03010031	Glycerophospholipids [GP]	Glycerophosphoserines [GP03]	Diacylglycerophosphoserines [GP0301]	HMDB0012380	Organic compounds	Lipids and lipid-like molecules	Glycerophospholipids	Glycerophosphoserines
POS_t105	D-Sphingosine	--	--	--	--	--	--	HMDB0000252	Organic compounds	Organic nitrogen compounds	Organonitrogen compounds	Amines
POS_t106	Isopenicillin N	C05557	Penicillin and cephalosporin biosynthesis(ko00311);;Metabolic pathways(ko01100);;Biosynthesis of secondary metabolites(ko01110)	--	--	--	--	HMDB0253667	Organic compounds	Organic acids and derivatives	Carboxylic acids and derivatives	Amino acids, peptides, and analogues
POS_t107	Dihydrogranaticin	C18359	Biosynthesis of secondary metabolites(ko01110)	--	--	--	--	--	--	--	--	--
POS_t108	Erythroskyrin	--	--	--	--	--	--	HMDB0030464	Organic compounds	Organoheterocyclic compounds	Furofurans	--
POS_t109	ageconyflavone B	--	--	LMPK12111247	Polyketides [PK]	Flavonoids [PK12]	Flavones and Flavonols [PK1211]	--	--	--	--	--
POS_t11	DG(18:0/22:6(4Z,7Z,10Z,13Z,16Z,19Z)/0:0)	--	--	--	--	--	--	HMDB0007179	Organic compounds	Lipids and lipid-like molecules	Glycerolipids	Diradylglycerols
POS_t110	LysoPE 16-0(2n isomer)	--	--	--	--	--	--	--	--	--	--	--
POS_t111	Chaulmoogric Acid	C08282	--	LMFA01140017	Fatty Acyls [FA]	Fatty Acids and Conjugates [FA01]	Carbocyclic fatty acids [FA0114]	--	--	--	--	--
POS_t112	(1R,4S)-1-Hydroxy-2-oxolimonene	C19083	Limonene and pinene degradation(ko00903)	--	--	--	--	--	--	--	--	--
POS_t114	PS(20:3(8Z,11Z,14Z)/18:1(9Z))	--	--	LMGP03010601	Glycerophospholipids [GP]	Glycerophosphoserines [GP03]	Diacylglycerophosphoserines [GP0301]	HMDB0012423	Organic compounds	Lipids and lipid-like molecules	Glycerophospholipids	Glycerophosphoserines
POS_t115	Ergosta-4,6,8(14),22-tetraen-3-one	--	--	--	--	--	--	HMDB0244842	Organic compounds	Lipids and lipid-like molecules	Steroids and steroid derivatives	Ergostane steroids
POS_t116	Walleminone	--	--	--	--	--	--	--	--	--	--	--
POS_t117	Soyasapogenol B + dHex + Hex + HexA + malonyl	--	--	--	--	--	--	--	--	--	--	--
POS_t118	albocycline	--	--	--	--	--	--	--	--	--	--	--
POS_t119	N,N-Dimethyldodecylamine N-oxide	--	--	--	--	--	--	--	--	--	--	--
POS_t120	N-Lauryldiethanolamine	--	--	--	--	--	--	--	--	--	--	--
POS_t121	Paeonilactone C	C17456	--	--	--	--	--	--	--	--	--	--
POS_t122	Uralsaponin C	--	--	--	--	--	--	--	--	--	--	--
POS_t123	Germerin	--	--	--	--	--	--	--	--	--	--	--
POS_t124	NCGC00380976-01_C28H42N2O7_(4E,10E)-13,20-Dihydroxy-8,14-dimethoxy-4,10,12,16-tetramethyl-3-oxo-2-azabicyclo[16.3.1]docosa-1(22),4,10,18,20-pentaen-9-yl carbamate	--	--	--	--	--	--	--	--	--	--	--
POS_t125	Ajudazol B	--	--	--	--	--	--	--	--	--	--	--
POS_t126	Narbomycin	C11998	Metabolic pathways(ko01100);;Biosynthesis of secondary metabolites(ko01110)	--	--	--	--	--	--	--	--	--
POS_t127	Neocurdione	--	--	--	--	--	--	HMDB0035391	Organic compounds	Lipids and lipid-like molecules	Prenol lipids	Sesquiterpenoids
POS_t128	PC(O-14:0/16:1(9Z))	--	--	LMGP01020014	Glycerophospholipids [GP]	Glycerophosphocholines [GP01]	1-alkyl,2-acylglycerophosphocholines [GP0102]	HMDB0013402	Organic compounds	Lipids and lipid-like molecules	Glycerophospholipids	Glycerophosphocholines
POS_t129	Baimantuoluoside C	--	--	--	--	--	--	--	--	--	--	--
POS_t13	Benzeneethanol, 4-octyl	--	--	--	--	--	--	--	--	--	--	--
POS_t130	1-Phenyl-2-propanol	--	--	--	--	--	--	--	--	--	--	--
POS_t131	2',3,5,6',7-Pentahydroxyflavanone	--	--	--	--	--	--	--	--	--	--	--
POS_t132	Iristectorene B	--	--	--	--	--	--	--	--	--	--	--
POS_t133	Aloenin	--	--	--	--	--	--	--	--	--	--	--
POS_t134	(2S,3S)-(-)-Glucodistylin	--	--	--	--	--	--	--	--	--	--	--
POS_t135	Lamivudine	C07065	--	--	--	--	--	HMDB0014847	Organic compounds	Nucleosides, nucleotides, and analogues	Nucleoside and nucleotide analogues	3'-thia pyrimidine nucleosides
POS_t136	Yucalexin P-17	--	--	--	--	--	--	--	--	--	--	--
POS_t137	Trans dehydrorosinone	--	--	--	--	--	--	--	--	--	--	--
POS_t138	2-(1H-Indole-3-carboxamido)benzoic acid	--	--	--	--	--	--	--	--	--	--	--
POS_t139	10-O-Vanilloylaucubin	--	--	--	--	--	--	--	--	--	--	--
POS_t14	Stearidonic acid	C16300	alpha-Linolenic acid metabolism(ko00592);;Biosynthesis of secondary metabolites(ko01110)	LMFA01030357	Fatty Acyls [FA]	Fatty Acids and Conjugates [FA01]	Unsaturated fatty acids [FA0103]	HMDB0006547	Organic compounds	Lipids and lipid-like molecules	Fatty Acyls	Lineolic acids and derivatives
POS_t140	Dihydromicromelin B	--	--	--	--	--	--	--	--	--	--	--
POS_t141	2-Methylacetoacetyl-CoA	C03344	Valine, leucine and isoleucine degradation(ko00280);;Metabolic pathways(ko01100);;Biosynthesis of secondary metabolites(ko01110)	LMFA07050189	Fatty Acyls [FA]	Fatty esters [FA07]	Fatty acyl CoAs [FA0705]	HMDB0001157	Organic compounds	Lipids and lipid-like molecules	Fatty Acyls	Fatty acyl thioesters
POS_t142	teadenol A	--	--	--	--	--	--	--	--	--	--	--
POS_t143	5,6-dihydropenicillic acid	--	--	--	--	--	--	--	--	--	--	--
POS_t145	(+)-Menthofuran	C18025	Monoterpenoid biosynthesis(ko00902);;Biosynthesis of secondary metabolites(ko01110)	--	--	--	--	HMDB0036089	Organic compounds	Lipids and lipid-like molecules	Prenol lipids	Monoterpenoids
POS_t146	Feruloyl Lactate	--	--	--	--	--	--	--	--	--	--	--
POS_t147	(2S,3S)-3,5,7-trihydroxy-2-(4-hydroxyphenyl)-2,3-dihydrochromen-4-one	--	--	--	--	--	--	--	--	--	--	--
POS_t148	13-Acetoxy-3beta-hydroxygermacra-1(10)E,4E,7(11)-trien-12,6alpha-olide	--	--	--	--	--	--	--	--	--	--	--
POS_t149	pinolidoxin	C08503	--	--	--	--	--	HMDB0301836	Organic compounds	Organoheterocyclic compounds	Oxocins	--
POS_t15	2-(6-hydroxy-6-methylheptyl)-2H-furan-5-one	--	--	--	--	--	--	--	--	--	--	--
POS_t151	3-Oxoadipyl-CoA	C02232	Phenylalanine metabolism(ko00360);;Metabolic pathways(ko01100)	LMFA07050237	Fatty Acyls [FA]	Fatty esters [FA07]	Fatty acyl CoAs [FA0705]	HMDB0060378	Organic compounds	Lipids and lipid-like molecules	Fatty Acyls	Fatty acyl thioesters
POS_t152	Lacinilene C	--	--	--	--	--	--	HMDB0036455	Organic compounds	Lipids and lipid-like molecules	Prenol lipids	Sesquiterpenoids
POS_t153	Eugenitin	--	--	--	--	--	--	HMDB0029467	Organic compounds	Organoheterocyclic compounds	Benzopyrans	1-benzopyrans
POS_t154	3,4-Dihydroxystyrene	C06224	Phenylpropanoid biosynthesis(ko00940)	--	--	--	--	--	--	--	--	--
POS_t155	2-Hydroxy-5-methyl-cis,cis-muconic semialdehyde	C06760	Metabolic pathways(ko01100)	--	--	--	--	--	--	--	--	--
POS_t156	Arecatannin A2	C17893	--	--	--	--	--	--	--	--	--	--
POS_t157	Vitexin 2''-O-p-coumarate	--	--	LMPK12110227	Polyketides [PK]	Flavonoids [PK12]	Flavones and Flavonols [PK1211]	HMDB0037471	Organic compounds	Organic oxygen compounds	Organooxygen compounds	Carbonyl compounds
POS_t158	Phenylacetic acid	C07086	Phenylalanine metabolism(ko00360);;Metabolic pathways(ko01100)	--	--	--	--	HMDB0000209	Organic compounds	Benzenoids	Benzene and substituted derivatives	--
POS_t159	Tryptophol	C00955	Tryptophan metabolism(ko00380)	--	--	--	--	HMDB0003447	Organic compounds	Organoheterocyclic compounds	Indoles and derivatives	Indoles
POS_t16	Pueroside A	--	--	--	--	--	--	--	--	--	--	--
POS_t160	N-benzylformamide	C15561	--	--	--	--	--	HMDB0304423	Organic compounds	Benzenoids	Benzene and substituted derivatives	--
POS_t161	6-Methylsalicylate	C02657	Metabolic pathways(ko01100);;Biosynthesis of secondary metabolites(ko01110)	--	--	--	--	--	--	--	--	--
POS_t162	DEHYDROACETIC ACID	--	--	--	--	--	--	HMDB0250943	Organic compounds	Organoheterocyclic compounds	Pyrans	Pyranones and derivatives
POS_t163	aloesone	--	--	--	--	--	--	--	--	--	--	--
POS_t164	Graveobioside A	--	--	--	--	--	--	HMDB0038469	Organic compounds	Phenylpropanoids and polyketides	Flavonoids	Flavonoid glycosides
POS_t165	Strigolactone ABC-rings	C18036	Carotenoid biosynthesis(ko00906);;Biosynthesis of secondary metabolites(ko01110)	--	--	--	--	--	--	--	--	--
POS_t166	Benzyl alcohol	C00556	Metabolic pathways(ko01100)	--	--	--	--	HMDB0003119	Organic compounds	Benzenoids	Benzene and substituted derivatives	Benzyl alcohols
POS_t167	2-Hydroxy-3-phenylpropanoic acid	--	--	--	--	--	--	--	--	--	--	--
POS_t168	1-O-p-Cumaroylglycerol	--	--	--	--	--	--	--	--	--	--	--
POS_t169	Crobarbatine	--	--	--	--	--	--	--	--	--	--	--
POS_t17	(2S,3S)-2,3-Dihydro-2,3-dihydroxybenzoate	C04171	Biosynthesis of secondary metabolites(ko01110)	--	--	--	--	--	--	--	--	--
POS_t171	(2R,3S)-2-Amino-3-methylvaleric acid	--	--	--	--	--	--	--	--	--	--	--
POS_t172	4-Hydroxy-L-threonine	C06056	Vitamin B6 metabolism(ko00750)	--	--	--	--	--	--	--	--	--
POS_t173	L-Anticapsin	C20941	Metabolic pathways(ko01100);;Biosynthesis of secondary metabolites(ko01110)	--	--	--	--	--	--	--	--	--
POS_t174	4-caffeoylshikimic acid	--	--	--	--	--	--	HMDB0033997	Organic compounds	Phenylpropanoids and polyketides	Cinnamic acids and derivatives	Hydroxycinnamic acids and derivatives
POS_t175	6-O-Acetylarbutin	--	--	--	--	--	--	HMDB0034060	Organic compounds	Organic oxygen compounds	Organooxygen compounds	Carbohydrates and carbohydrate conjugates
POS_t176	Vanilpyruvic acid	--	--	--	--	--	--	HMDB0011714	Organic compounds	Benzenoids	Benzene and substituted derivatives	Phenylpyruvic acid derivatives
POS_t177	5-Aminopentanal	C12455	Lysine degradation(ko00310);;Tropane, piperidine and pyridine alkaloid biosynthesis(ko00960);;Metabolic pathways(ko01100);;Biosynthesis of secondary metabolites(ko01110)	--	--	--	--	HMDB0012815	Organic compounds	Organic oxygen compounds	Organooxygen compounds	Carbonyl compounds
POS_t178	DL-Pipecolic Acid	--	--	--	--	--	--	HMDB0000070	Organic compounds	Organic acids and derivatives	Carboxylic acids and derivatives	Amino acids, peptides, and analogues
POS_t179	Verbascose	C08252	--	--	--	--	--	HMDB0259784	Organic compounds	Organic oxygen compounds	Organooxygen compounds	Carbohydrates and carbohydrate conjugates
POS_t18	6-Hydroxyflavanone	C14221	--	--	--	--	--	--	--	--	--	--
POS_t180	6-Ethyl-5-hydroxy-3-oxa-1-azatricyclo[5.3.1.04,11]undec-7-en-2-one	--	--	--	--	--	--	--	--	--	--	--
POS_t182	Hydroxy-N-Methylcytisine	--	--	--	--	--	--	--	--	--	--	--
POS_t184	Interiotherin A	--	--	--	--	--	--	--	--	--	--	--
POS_t185	Bengenin	--	--	--	--	--	--	--	--	--	--	--
POS_t186	6-Oxo-1,4,5,6-tetrahydronicotinate	C04226	Nicotinate and nicotinamide metabolism(ko00760)	--	--	--	--	--	--	--	--	--
POS_t187	Planchol E	--	--	--	--	--	--	--	--	--	--	--
POS_t188	Glutamic acid diethyl ester	--	--	--	--	--	--	HMDB0252807	Organic compounds	Organic acids and derivatives	Carboxylic acids and derivatives	Amino acids, peptides, and analogues
POS_t189	3-(beta-D-Glucopyranosyloxy)-2-hydroxybenzoic acid methyl ester	--	--	--	--	--	--	--	--	--	--	--
POS_t190	3-oxo-C8-homoserine lactone	--	--	--	--	--	--	--	--	--	--	--
POS_t20	2-methyl-3-[(2S,3R,4S,5S,6R)-3,4,5-trihydroxy-6-(hydroxymethyl)oxan-2-yl]oxypyran-4-one	--	--	--	--	--	--	--	--	--	--	--
POS_t21	alpha-D-Gal-(1-6)-alpha-D-Gal-(1-6)-alpha-D-Glc-(1-2)-beta-D-Fru	--	--	--	--	--	--	--	--	--	--	--
POS_t22	Daphnetin 7-methyl ether	--	--	--	--	--	--	--	--	--	--	--
POS_t23	2-Methylbenzoic acid	C07215	Metabolic pathways(ko01100)	--	--	--	--	HMDB0002340	Organic compounds	Benzenoids	Benzene and substituted derivatives	Benzoic acids and derivatives
POS_t24	Cyclohexanamine	C00571	--	--	--	--	--	HMDB0031404	Organic compounds	Organic nitrogen compounds	Organonitrogen compounds	Cyclohexylamines
POS_t25	3,3',4',5,7-pentahydroxyflavone	--	--	--	--	--	--	HMDB0005794	Organic compounds	Phenylpropanoids and polyketides	Flavonoids	Flavones
POS_t26	Desferrioxamine D2	--	--	--	--	--	--	--	--	--	--	--
POS_t27	5-Androstenetriol	--	--	LMST02020099	Sterol Lipids [ST]	Steroids [ST02]	C19 steroids (androgens) and derivatives [ST0202]	HMDB0000550	Organic compounds	Lipids and lipid-like molecules	Steroids and steroid derivatives	Androstane steroids
POS_t28	Myrianthic acid 3,23-acetonide	--	--	--	--	--	--	--	--	--	--	--
POS_t29	PC(16:0e/8-HEPE)	--	--	--	--	--	--	--	--	--	--	--
POS_t3	5-Hydroxy-1-methoxyxanthone	--	--	--	--	--	--	--	--	--	--	--
POS_t30	Aeruginosin 98-B	--	--	--	--	--	--	--	--	--	--	--
POS_t31	2-Deacetoxytaxinine B	--	--	--	--	--	--	--	--	--	--	--
POS_t32	21-Hopen-3-one	--	--	--	--	--	--	--	--	--	--	--
POS_t33	16alpha-Hydroxydehydrotrametenolic acid	--	--	--	--	--	--	--	--	--	--	--
POS_t34	13-Hydroxy-6,9,11-octadecatrienoic acid	--	--	--	--	--	--	--	--	--	--	--
POS_t35	3-Phenyl-2-propen-1-ol	C02394	Biosynthesis of secondary metabolites(ko01110)	--	--	--	--	HMDB0029697	Organic compounds	Phenylpropanoids and polyketides	Cinnamyl alcohols	--
POS_t36	(1R,4Z,9S)-4-(hydroxymethyl)-11,11-dimethyl-8-methylidenebicyclo[7.2.0]undec-4-en-3-one	--	--	--	--	--	--	--	--	--	--	--
POS_t37	Wilforol E	--	--	--	--	--	--	--	--	--	--	--
POS_t38	2-Acetamidoethylphosphonate	C21403	Phosphonate and phosphinate metabolism(ko00440)	--	--	--	--	--	--	--	--	--
POS_t39	Umbelliferone	C09315	Biosynthesis of various plant secondary metabolites(ko00999);;Biosynthesis of secondary metabolites(ko01110)	--	--	--	--	HMDB0029865	Organic compounds	Phenylpropanoids and polyketides	Coumarins and derivatives	Hydroxycoumarins
POS_t4	Deacetylasperulosidic acid	--	--	--	--	--	--	HMDB0250901	Organic compounds	Lipids and lipid-like molecules	Prenol lipids	Terpene glycosides
POS_t41	2,5-dimethyl-7-hydroxy-chromone	--	--	--	--	--	--	--	--	--	--	--
POS_t42	3-Indoleacrylic acid	--	--	--	--	--	--	HMDB0000734	Organic compounds	Organoheterocyclic compounds	Indoles and derivatives	Indoles
POS_t43	Epigallocatechin-3-gallate	--	--	--	--	--	--	HMDB0003153	Organic compounds	Phenylpropanoids and polyketides	Flavonoids	Flavans
POS_t44	5-Hydroxyisourate	C11821	Purine metabolism(ko00230);;Metabolic pathways(ko01100)	--	--	--	--	HMDB0030097	Organic compounds	Organoheterocyclic compounds	Imidazopyrimidines	Purines and purine derivatives
POS_t45	8-Hydroxy-5-O-beta-D-glucopyranosylpsoralen	--	--	--	--	--	--	--	--	--	--	--
POS_t46	2-Furancarboxaldehyde	--	--	--	--	--	--	HMDB0032914	Organic compounds	Organic oxygen compounds	Organooxygen compounds	Carbonyl compounds
POS_t47	4-Aminobenzamide	--	--	--	--	--	--	HMDB0246352	Organic compounds	Benzenoids	Benzene and substituted derivatives	Benzoic acids and derivatives
POS_t49	L-Prolyl-L-Phenylalanine	--	--	--	--	--	--	HMDB0011179	Organic compounds	Organic acids and derivatives	Carboxylic acids and derivatives	Amino acids, peptides, and analogues
POS_t5	NCGC00384641-01_C22H34O6_(1aR,2S,2aS,5R,5aS,6S,7aS)-2-Acetoxy-5-hydroxy-5-isopropyl-2a,7a-dimethyldecahydroazuleno[5,6-b]oxiren-6-yl (2Z)-2-methyl-2-butenoate	--	--	--	--	--	--	--	--	--	--	--
POS_t50	1D-1-Guanidino-3-amino-1,3-dideoxy-scyllo-inositol	C01298	Biosynthesis of secondary metabolites(ko01110)	--	--	--	--	--	--	--	--	--
POS_t51	8-hydroxy-3-[(2S)-2-hydroxypropyl]-6-methoxyisochromen-1-one	--	--	--	--	--	--	--	--	--	--	--
POS_t52	8-(2-hydroxy-3-methylbut-3-enyl)-7-methoxychromen-2-one	--	--	--	--	--	--	--	--	--	--	--
POS_t53	NCGC00179952-02_C16H20O5_2H-3-Benzoxacyclododecin-2,10(1H)-dione, 4,5,6,7,8,9-hexahydro-11,13-dihydroxy-4-methyl-	--	--	--	--	--	--	--	--	--	--	--
POS_t54	5'-Deoxy-5'-(methylthio)adenosine	C00170	Cysteine and methionine metabolism(ko00270);;Zeatin biosynthesis(ko00908);;Metabolic pathways(ko01100)	--	--	--	--	HMDB0001173	Organic compounds	Nucleosides, nucleotides, and analogues	5'-deoxyribonucleosides	5'-deoxy-5'-thionucleosides
POS_t56	3-[(1E,4R)-4-Hydroxycyclohex-2-en-1-ylidene]-2-oxopropanoate	C21085	Metabolic pathways(ko01100);;Biosynthesis of secondary metabolites(ko01110)	--	--	--	--	--	--	--	--	--
POS_t58	2-Methoxy-4-ethenylphenol	--	--	--	--	--	--	--	--	--	--	--
POS_t59	Chlorajapolide F	--	--	--	--	--	--	--	--	--	--	--
POS_t60	NCGC00381162-01_C11H18O5_(4S,5S,10R)-4-Hydroxy-5-methoxy-10-methyl-2,7-oxecanedione	--	--	--	--	--	--	--	--	--	--	--
POS_t61	2-Oxoglutaryl-CoA	C20447	Metabolic pathways(ko01100)	LMFA07050194	Fatty Acyls [FA]	Fatty esters [FA07]	Fatty acyl CoAs [FA0705]	--	--	--	--	--
POS_t62	Hydramicromelin B	--	--	--	--	--	--	--	--	--	--	--
POS_t63	Isoleucylisoleucine	--	--	--	--	--	--	HMDB0028910	Organic compounds	Organic acids and derivatives	Carboxylic acids and derivatives	analogues
POS_t65	Ethylbenzene	C07111	Metabolic pathways(ko01100)	--	--	--	--	HMDB0059905	Organic compounds	Benzenoids	Benzene and substituted derivatives	--
POS_t66	CARVONE	C11383	Monoterpenoid biosynthesis(ko00902);;Limonene and pinene degradation(ko00903);;Biosynthesis of secondary metabolites(ko01110)	--	--	--	--	HMDB0035824	Organic compounds	Lipids and lipid-like molecules	Prenol lipids	Monoterpenoids
POS_t67	Tiamulin	C12065	--	--	--	--	--	--	--	--	--	--
POS_t68	3-hydroxy-2-octylpentanedioic acid	--	--	--	--	--	--	--	--	--	--	--
POS_t69	18-HEPE	--	--	--	--	--	--	HMDB0012611	Organic compounds	Lipids and lipid-like molecules	Fatty Acyls	Eicosanoids
POS_t7	2,5-Cyclohexadiene-1,4-dione, 2-[1-(4-hydroxyphenyl)-2-propen-1-yl]-5-methoxy-	--	--	--	--	--	--	--	--	--	--	--
POS_t70	3-O-Acetylpinobanksin	--	--	--	--	--	--	HMDB0245955	Organic compounds	Phenylpropanoids and polyketides	Flavonoids	Flavans
POS_t71	12-Hydroxyoctadecanoic acid	--	--	--	--	--	--	HMDB0061706	Organic compounds	Lipids and lipid-like molecules	Fatty Acyls	Fatty acids and conjugates
POS_t72	Acetyldihydromicromelin A	--	--	--	--	--	--	--	--	--	--	--
POS_t73	16:0 PE (1,2-dipalmitoyl-sn-glycero-3-phosphoethanolamine)	--	--	--	--	--	--	--	--	--	--	--
POS_t74	污-Linolenic Acid	--	--	--	--	--	--	HMDB0003073	Organic compounds	Lipids and lipid-like molecules	Fatty Acyls	Lineolic acids and derivatives
POS_t75	Alpinone 3-acetate	--	--	--	--	--	--	--	--	--	--	--
POS_t76	Isopentenyl phosphate	C20345	Terpenoid backbone biosynthesis(ko00900);;Metabolic pathways(ko01100);;Biosynthesis of secondary metabolites(ko01110)	--	--	--	--	--	--	--	--	--
POS_t77	Sutherlandioside B	--	--	--	--	--	--	--	--	--	--	--
POS_t78	Oleuropeic acid 8-O-glucoside	--	--	--	--	--	--	--	--	--	--	--
POS_t8	Nandrolone	C07254	--	LMST02010044	Sterol Lipids [ST]	Steroids [ST02]	C18 steroids (estrogens) and derivatives [ST0201]	HMDB0002725	Organic compounds	Lipids and lipid-like molecules	Steroids and steroid derivatives	Estrane steroids
POS_t80	13-hydroxy-6-(1-hydroxyethyl)-3-(hydroxymethyl)-12,14-dimethyl-15-nonyl-9-propan-2-yl-1-oxa-4,7,10-triazacyclopentadecane-2,5,8,11-tetrone	--	--	--	--	--	--	--	--	--	--	--
POS_t81	Taxchinin D	--	--	--	--	--	--	--	--	--	--	--
POS_t82	DG(16:0/18:3(9Z,12Z,15Z)/0:0)	--	--	--	--	--	--	HMDB0007105	Organic compounds	Lipids and lipid-like molecules	Fatty Acyls	Lineolic acids and derivatives
POS_t83	2alpha,7beta,13alpha-Triacetoxy-5alpha-cinnamoyloxy-9beta-hydroxy-2(3->20)abeotaxa-4(20),11-dien-10-one	--	--	--	--	--	--	--	--	--	--	--
POS_t84	DG(18:0/18:4(6Z,9Z,12Z,15Z)/0:0)	--	--	--	--	--	--	HMDB0007164	Organic compounds	Lipids and lipid-like molecules	Fatty Acyls	Lineolic acids and derivatives
POS_t85	DG(14:0/20:4(8Z,11Z,14Z,17Z)/0:0)	--	--	--	--	--	--	HMDB0007026	Organic compounds	Lipids and lipid-like molecules	Glycerolipids	Diradylglycerols
POS_t86	Soyacerebroside I	--	--	--	--	--	--	HMDB0032677	Organic compounds	Lipids and lipid-like molecules	Sphingolipids	Glycosphingolipids
POS_t87	N-acetyl homoveratrylamine	--	--	--	--	--	--	--	--	--	--	--
POS_t88	DG(16:0/16:0/0:0)	--	--	LMGL02010009	Glycerolipids [GL]	Diradylglycerols [GL02]	Diacylglycerols [GL0201]	HMDB0007098	Organic compounds	Lipids and lipid-like molecules	Glycerolipids	Diradylglycerols
POS_t89	Tetrahydrodeoxycorticosterone	--	--	LMST02030283	Sterol Lipids [ST]	Steroids [ST02]	C21 steroids (gluco/mineralocorticoids, progestogins) and derivatives [ST0203]	HMDB0000879	Organic compounds	Lipids and lipid-like molecules	Steroids and steroid derivatives	Hydroxysteroids
POS_t9	12-Oxo-9(Z)-dodecenoic acid	C16311	alpha-Linolenic acid metabolism(ko00592);;Biosynthesis of secondary metabolites(ko01110)	--	--	--	--	--	--	--	--	--
POS_t90	17a-Hydroxypregnenolone	--	--	--	--	--	--	HMDB0000363	Organic compounds	Lipids and lipid-like molecules	Steroids and steroid derivatives	Pregnane steroids
POS_t91	DG(18:2(9Z,12Z)/18:3(9Z,12Z,15Z)/0:0)	--	--	--	--	--	--	HMDB0007250	Organic compounds	Lipids and lipid-like molecules	Fatty Acyls	Lineolic acids and derivatives
POS_t92	PI(16:0/22:3(10Z,13Z,16Z))	--	--	--	--	--	--	HMDB0009792	Organic compounds	Lipids and lipid-like molecules	Glycerophospholipids	Glycerophosphoinositols
POS_t93	DG(16:0/18:4(6Z,9Z,12Z,15Z)/0:0)	--	--	--	--	--	--	HMDB0007106	Organic compounds	Lipids and lipid-like molecules	Fatty Acyls	Lineolic acids and derivatives
POS_t94	13-Acetyl brevifoliol	--	--	--	--	--	--	--	--	--	--	--
POS_t95	3-[(Z)-5-[6-hydroxy-5,5,8a-trimethyl-2-methylidene-3-[3,4,5-trihydroxy-6-(hydroxymethyl)oxan-2-yl]oxy-3,4,4a,6,7,8-hexahydro-1H-naphthalen-1-yl]-3-methylpent-2-enoxy]-3-oxopropanoic acid	--	--	--	--	--	--	--	--	--	--	--
POS_t96	8-hydroxy-8-(3-octyloxiran-2-yl)octanoic acid	--	--	--	--	--	--	--	--	--	--	--
POS_t97	15,16-Dihydrobiliverdin	C11630	Porphyrin metabolism(ko00860);;Biosynthesis of secondary metabolites(ko01110)	--	--	--	--	--	--	--	--	--
POS_t98	LPC(18:0)	--	--	LMGP01050026	Glycerophospholipids [GP]	Glycerophosphocholines [GP01]	Monoacylglycerophosphocholines [GP0105]	HMDB0010384	Organic compounds	Lipids and lipid-like molecules	Glycerophospholipids	Glycerophosphocholines
POS_t99	PC(14:0/18:2(9Z,12Z))	--	--	LMGP01010496	Glycerophospholipids [GP]	Glycerophosphocholines [GP01]	Diacylglycerophosphocholines [GP0101]	HMDB0007874	Organic compounds	Lipids and lipid-like molecules	Glycerophospholipids	Glycerophosphocholines
