# Supplementary material for: Drug or Toxic? A Brief Understanding of the Edible Corolla of Rhododendron decorum Franch. by Bai Nationality with Comparative Metabolomics Analysis
Source: Metabolites. 2024 Sep 4;14(9):484. doi: 10.3390/metabo14090484 (PMC11434486; doi:10.3390/metabo14090484)
Supplement: Supplementary file 1 [file metabolites-14-00484-s001.zip › Table S2 KEGG pathway enrichment of metabolites in LFI and LFO of Rhododendron decorum Franch.xlsx]

## Sheet: LFI_vs_LFO.KEGG
#Pathway	ko_ID	Diff_Metabolites_in_Pathway	All_metabolites_in_Pathway	Diff_Mtabolites_in_All_pathways	All_Metabolites_in_All_pathways	p-value	Metabolite_id	KEGG_Orthology
Glycolysis / Gluconeogenesis	ko00010	3	3	143	221	0.268896	NEG_q94;NEG_q390;NEG_q88	C06186+C01451+C00267
Citrate cycle (TCA cycle)	ko00020	2	2	143	221	0.417647	NEG_q286;NEG_q405	C00149+C00042
Pentose and glucuronate interconversions	ko00040	1	5	143	221	0.994971	NEG_t348	C00310
Fructose and mannose metabolism	ko00051	4	7	143	221	0.798678	NEG_q88;NEG_q170;NEG_q179;NEG_q172	C00267+C00392+C00794+C00159
Galactose metabolism	ko00052	8	14	143	221	0.817315	POS_q129;NEG_q179;NEG_q172;POS_q193;NEG_q406;NEG_t352;NEG_t45;NEG_q88	C00124+C00794+C00159+C00137+C00089+C00984+C05396+C00267
Ascorbate and aldarate metabolism	ko00053	2	3	143	221	0.715149	POS_q193;NEG_q312	C00137+C00879
Fatty acid biosynthesis	ko00061	3	4	143	221	0.557528	NEG_q345;NEG_q337;NEG_q403	C00249+C00712+C01530
Fatty acid elongation	ko00062	1	1	143	221	0.647059	NEG_q345	C00249
Fatty acid degradation	ko00071	2	2	143	221	0.417647	NEG_q345;NEG_q215	C00249+C00489
Cutin, suberine and wax biosynthesis	ko00073	3	3	143	221	0.268896	NEG_q337;NEG_q345;NEG_q224	C00712+C00249+C19615
Ubiquinone and other terpenoid-quinone biosynthesis	ko00130	3	4	143	221	0.557528	NEG_q280;NEG_t314;NEG_q58	C00082+C03993+C00156
Oxidative phosphorylation	ko00190	1	1	143	221	0.647059	NEG_q405	C00042
Arginine biosynthesis	ko00220	5	6	143	221	0.310334	POS_q217;NEG_q270;POS_q213;POS_q221;NEG_q316	C00327+C00025+C00062+C00064+C00624
Purine metabolism	ko00230	11	12	143	221	0.0367526	POS_t44;NEG_q407;NEG_q25;NEG_q341;POS_q22;POS_q175;POS_q176;POS_q221;POS_q71;NEG_q237;NEG_q443	C11821+C00059+C00330+C00209+C00559+C00387+C00942+C00064+C00212+C00294+C00385
Caffeine metabolism	ko00232	1	1	143	221	0.647059	NEG_q443	C00385
Pyrimidine metabolism	ko00240	6	8	143	221	0.418228	POS_q121;NEG_q428;NEG_q431;NEG_q339;POS_q221;NEG_q302	C00380+C00299+C00105+C00295+C00064+C02170
Alanine, aspartate and glutamate metabolism	ko00250	5	6	143	221	0.310334	POS_q221;POS_q210;POS_q215;NEG_q405;NEG_q270	C00064+C00041+C00152+C00042+C00025
Aflatoxin biosynthesis	ko00254	1	2	143	221	0.876471	NEG_t12	C20501
Glycine, serine and threonine metabolism	ko00260	5	7	143	221	0.524917	NEG_q279;POS_q144;NEG_q263;NEG_q277;POS_q223	C00188+C00740+C05519+C00065+C00263
Monobactam biosynthesis	ko00261	5	6	143	221	0.310334	NEG_q407;POS_q213;NEG_q280;NEG_q279;NEG_q277	C00059+C00062+C00082+C00188+C00065
Cysteine and methionine metabolism	ko00270	5	8	143	221	0.702734	NEG_q277;POS_q210;NEG_q407;POS_q223;POS_q4	C00065+C00041+C00059+C00263+C01234
Valine, leucine and isoleucine degradation	ko00280	2	5	143	221	0.946376	NEG_q302;POS_q243	C02170+C00183
Valine, leucine and isoleucine biosynthesis	ko00290	3	5	143	221	0.762363	NEG_q129;NEG_q279;POS_q243	C02226+C00188+C00183
Lysine biosynthesis	ko00300	2	3	143	221	0.715149	POS_q232;POS_q223	C00047+C00263
Lysine degradation	ko00310	4	6	143	221	0.642243	NEG_q405;POS_q232;NEG_q215;POS_q304	C00042+C00047+C00489+C00408
Penicillin and cephalosporin biosynthesis	ko00311	2	2	143	221	0.417647	POS_t106;POS_q243	C05557+C00183
Arginine and proline metabolism	ko00330	4	4	143	221	0.172686	POS_q142;NEG_q270;POS_q213;POS_q239	C00763+C00025+C00062+C00148
Carbapenem biosynthesis	ko00332	2	3	143	221	0.715149	NEG_q270;POS_q239	C00025+C00148
Histidine metabolism	ko00340	1	4	143	221	0.985252	NEG_q270	C00025
Tyrosine metabolism	ko00350	4	6	143	221	0.642243	NEG_q405;NEG_t312;NEG_t44;NEG_q280	C00042+C03765+C05600+C00082
Phenylalanine metabolism	ko00360	6	7	143	221	0.224501	POS_t151;POS_q237;NEG_q405;POS_q141;POS_t158;NEG_q280	C02232+C00079+C00042+C02265+C07086+C00082
Phenylalanine, tyrosine and tryptophan biosynthesis	ko00400	4	4	143	221	0.172686	POS_q237;NEG_q280;NEG_t265;NEG_q397	C00079+C00082+C04691+C00493
Taurine and hypotaurine metabolism	ko00430	3	4	143	221	0.557528	POS_q210;NEG_q411;NEG_q270	C00041+C00245+C00025
Phosphonate and phosphinate metabolism	ko00440	1	2	143	221	0.876471	POS_t38	C21403
Selenocompound metabolism	ko00450	1	1	143	221	0.647059	POS_q210	C00041
Cyanoamino acid metabolism	ko00460	5	7	143	221	0.524917	POS_q237;POS_q215;NEG_q277;POS_q243;NEG_q280	C00079+C00152+C00065+C00183+C00082
D-Amino acid metabolism	ko00470	13	16	143	221	0.119538	POS_q221;NEG_q277;POS_q237;NEG_q270;POS_q213;POS_q210;POS_q232;POS_q144;NEG_q279;POS_q141;POS_q123;POS_q142;POS_q239	C00064+C00065+C00079+C00025+C00062+C00041+C00047+C00740+C00188+C02265+C00133+C00763+C00148
Glutathione metabolism	ko00480	1	1	143	221	0.647059	NEG_q270	C00025
Starch and sucrose metabolism	ko00500	5	7	143	221	0.524917	NEG_q149;NEG_t1;NEG_q243;NEG_q406;NEG_q238	C00092+C00185+C00252+C00089+C03323
Amino sugar and nucleotide sugar metabolism	ko00520	3	6	143	221	0.882482	NEG_t352;NEG_q88;NEG_q172	C00984+C00267+C00159
Neomycin, kanamycin and gentamicin biosynthesis	ko00524	3	5	143	221	0.762363	NEG_t344;NEG_q149;NEG_q270	C18004+C00092+C00025
Glycerolipid metabolism	ko00561	1	1	143	221	0.647059	NEG_q400	C00093
Inositol phosphate metabolism	ko00562	4	4	143	221	0.172686	NEG_t360;NEG_q149;NEG_q6;POS_q193	C03659+C00092+C01220+C00137
Glycerophospholipid metabolism	ko00564	4	5	143	221	0.420971	POS_q298;NEG_q400;POS_q335;NEG_q277	C00588+C00093+C00670+C00065
Ether lipid metabolism	ko00565	1	1	143	221	0.647059	POS_q335	C00670
Linoleic acid metabolism	ko00591	3	4	143	221	0.557528	NEG_t205;POS_q1;POS_q68	C14829+C14827+C14766
alpha-Linolenic acid metabolism	ko00592	3	6	143	221	0.882482	NEG_q73;NEG_q422;NEG_t191	C16326+C16308+C16346
Sphingolipid metabolism	ko00600	1	1	143	221	0.647059	NEG_q277	C00065
Pyruvate metabolism	ko00620	2	2	143	221	0.417647	NEG_q286;NEG_q405	C00149+C00042
Glyoxylate and dicarboxylate metabolism	ko00630	7	8	143	221	0.159926	NEG_q278;NEG_q286;NEG_q341;NEG_q405;POS_q221;NEG_q277;NEG_q270	C00898+C00149+C00209+C00042+C00064+C00065+C00025
Propanoate metabolism	ko00640	2	2	143	221	0.417647	NEG_q302;NEG_q405	C02170+C00042
Butanoate metabolism	ko00650	3	3	143	221	0.268896	NEG_q374;NEG_q405;NEG_q270	C01089+C00042+C00025
C5-Branched dibasic acid metabolism	ko00660	3	3	143	221	0.268896	NEG_q129;NEG_q420;NEG_q270	C02226+C02341+C00025
Carbon fixation in photosynthetic organisms	ko00710	3	4	143	221	0.557528	NEG_t47;POS_q210;NEG_q286	C02076+C00041+C00149
Thiamine metabolism	ko00730	1	1	143	221	0.647059	NEG_q280	C00082
Riboflavin metabolism	ko00740	1	2	143	221	0.876471	POS_q323	C00255
Vitamin B6 metabolism	ko00750	2	3	143	221	0.715149	POS_t172;POS_q221	C06056+C00064
Nicotinate and nicotinamide metabolism	ko00760	3	4	143	221	0.557528	NEG_q325;POS_t186;NEG_q405	C00153+C04226+C00042
Pantothenate and CoA biosynthesis	ko00770	1	2	143	221	0.876471	POS_q243	C00183
Biotin metabolism	ko00780	2	2	143	221	0.417647	POS_q232;NEG_q361	C00047+C02656
Folate biosynthesis	ko00790	1	2	143	221	0.876471	NEG_q58	C00156
Porphyrin metabolism	ko00860	4	5	143	221	0.420971	NEG_q270;POS_t97;NEG_q351;NEG_q279	C00025+C11630+C18021+C00188
Terpenoid backbone biosynthesis	ko00900	1	2	143	221	0.876471	POS_t76	C20345
Indole alkaloid biosynthesis	ko00901	1	1	143	221	0.647059	NEG_t17	C07576
Monoterpenoid biosynthesis	ko00902	1	4	143	221	0.985252	POS_q168	C11673
Limonene and pinene degradation	ko00903	1	2	143	221	0.876471	POS_t112	C19083
Carotenoid biosynthesis	ko00906	1	2	143	221	0.876471	NEG_q75	C06082
Nitrogen metabolism	ko00910	2	2	143	221	0.417647	POS_q221;NEG_q270	C00064+C00025
Sulfur metabolism	ko00920	5	5	143	221	0.110614	NEG_q411;NEG_q405;POS_q223;NEG_q407;NEG_q277	C00245+C00042+C00263+C00059+C00065
Phenylpropanoid biosynthesis	ko00940	7	10	143	221	0.50474	NEG_q280;NEG_q349;NEG_q133;NEG_q201;NEG_q348;NEG_q106;POS_q237	C00082+C02646+C02666+C01494+C12208+C01197+C00079
Flavonoid biosynthesis	ko00941	17	18	143	221	0.00320161	NEG_q313;NEG_q93;NEG_q413;NEG_q362;NEG_q256;NEG_q207;NEG_q353;NEG_q160;NEG_q354;NEG_q424;POS_q148;NEG_q348;NEG_q158;NEG_q321;NEG_q122;NEG_q412;NEG_q282	C10107+C01477+C01617+C09827+C05903+C12127+C00774+C02906+C01604+C10192+C12136+C12208+C00974+C06561+C10028+C01617+C01514
Isoflavonoid biosynthesis	ko00943	8	9	143	221	0.112458	POS_q246;NEG_q93;NEG_q28;NEG_q104;NEG_q365;NEG_q208;POS_q310;NEG_t36	C10502+C01477+C12134+C00814+C10520+C06563+C10521+C16223
Flavone and flavonol biosynthesis	ko00944	9	12	143	221	0.333218	NEG_q259;NEG_q373;NEG_q93;NEG_q313;NEG_q248;NEG_q282;NEG_q81;POS_q107;NEG_q256	C12626+C01750+C01477+C10107+C05623+C01514+C16911+C04293+C05903
Stilbenoid, diarylheptanoid and gingerol biosynthesis	ko00945	1	1	143	221	0.647059	NEG_q348	C12208
Isoquinoline alkaloid biosynthesis	ko00950	3	4	143	221	0.557528	NEG_t55;NEG_t312;NEG_q280	C16712+C03765+C00082
Tropane, piperidine and pyridine alkaloid biosynthesis	ko00960	3	6	143	221	0.882482	POS_q237;POS_q232;POS_q304	C00079+C00047+C00408
Betalain biosynthesis	ko00965	1	2	143	221	0.876471	NEG_q280	C00082
Glucosinolate biosynthesis	ko00966	4	6	143	221	0.642243	POS_q243;NEG_q280;NEG_t83;POS_q237	C00183+C00082+C17242+C00079
Aminoacyl-tRNA biosynthesis	ko00970	12	16	143	221	0.272216	NEG_q280;POS_q213;POS_q210;POS_q232;POS_q221;NEG_q277;NEG_q270;POS_q237;POS_q243;POS_q239;NEG_q279;POS_q215	C00082+C00062+C00041+C00047+C00064+C00065+C00025+C00079+C00183+C00148+C00188+C00152
Biosynthesis of various alkaloids	ko00996	4	5	143	221	0.420971	POS_q237;NEG_q392;NEG_q101;NEG_q397	C00079+C00805+C00180+C00493
Biosynthesis of various plant secondary metabolites	ko00999	6	10	143	221	0.749279	POS_q331;NEG_q397;POS_q237;POS_t39;NEG_q280;NEG_q250	C01752+C00493+C00079+C09315+C00082+C18079
Biosynthesis of unsaturated fatty acids	ko01040	3	3	143	221	0.268896	NEG_q403;NEG_q345;NEG_q337	C01530+C00249+C00712
ABC transporters	ko02010	27	39	143	221	0.323846	NEG_q172;NEG_q279;NEG_q407;POS_q71;POS_q323;POS_q237;NEG_t1;POS_q193;NEG_q277;POS_q221;NEG_q25;POS_q232;NEG_q428;POS_q334;NEG_q406;NEG_q237;NEG_q411;NEG_q170;POS_q239;POS_q243;NEG_q270;NEG_q400;POS_q22;NEG_q179;POS_q175;POS_q210;POS_q213	C00159+C00188+C00059+C00212+C00255+C00079+C00185+C00137+C00065+C00064+C00330+C00047+C00299+C22040+C00089+C00294+C00245+C00392+C00148+C00183+C00025+C00093+C00559+C00794+C00387+C00041+C00062
Phosphatidylinositol signaling system	ko04070	2	2	143	221	0.417647	POS_q193;NEG_q6	C00137+C01220
Plant hormone signal transduction	ko04075	2	2	143	221	0.417647	NEG_q75;NEG_q392	C06082+C00805
Sulfur relay system	ko04122	1	1	143	221	0.647059	POS_q210	C00041
