# Supplementary material for: Drug or Toxic? A Brief Understanding of the Edible Corolla of Rhododendron decorum Franch. by Bai Nationality with Comparative Metabolomics Analysis
Source: Metabolites. 2024 Sep 4;14(9):484. doi: 10.3390/metabo14090484 (PMC11434486; doi:10.3390/metabo14090484)
Supplement: Supplementary file 1 [file metabolites-14-00484-s001.zip › Table S3 KEGG pathway enrichment of metabolites in HQI and HQO of Rhododendron decorum Franch.xlsx]

## Sheet: HQI_vs_HQO.KEGG
#Pathway	ko_ID	Diff_Metabolites_in_Pathway	All_metabolites_in_Pathway	Diff_Mtabolites_in_All_pathways	All_Metabolites_in_All_pathways	p-value	Metabolite_id	KEGG_Orthology
Glycolysis / Gluconeogenesis	ko00010	3	3	129	221	0.196945	NEG_q390;NEG_q94;NEG_q88	C01451+C06186+C00267
Citrate cycle (TCA cycle)	ko00020	1	2	129	221	0.827807	NEG_q286	C00149
Pentose and glucuronate interconversions	ko00040	1	5	129	221	0.988284	NEG_t348	C00310
Fructose and mannose metabolism	ko00051	2	7	129	221	0.978293	NEG_q88;NEG_q170	C00267+C00392
Galactose metabolism	ko00052	5	14	129	221	0.979684	NEG_q406;NEG_t45;NEG_t352;POS_q129;NEG_q88	C00089+C05396+C00984+C00124+C00267
Ascorbate and aldarate metabolism	ko00053	1	3	129	221	0.929236	NEG_q312	C00879
Fatty acid biosynthesis	ko00061	4	4	129	221	0.11383	NEG_q287;NEG_q345;NEG_q337;NEG_q403	C00383+C00249+C00712+C01530
Fatty acid elongation	ko00062	1	1	129	221	0.58371	NEG_q345	C00249
Fatty acid degradation	ko00071	2	2	129	221	0.339613	NEG_q345;NEG_q215	C00249+C00489
Cutin, suberine and wax biosynthesis	ko00073	3	3	129	221	0.196945	NEG_q224;NEG_q337;NEG_q345	C19615+C00712+C00249
Steroid biosynthesis	ko00100	1	1	129	221	0.58371	POS_q119	C02141
Ubiquinone and other terpenoid-quinone biosynthesis	ko00130	3	4	129	221	0.446288	NEG_t314;NEG_q58;NEG_q280	C03993+C00156+C00082
Arginine biosynthesis	ko00220	5	6	129	221	0.205211	NEG_q267;POS_q217;NEG_q270;POS_q221;POS_q213	C00049+C00327+C00025+C00064+C00062
Purine metabolism	ko00230	10	12	129	221	0.0621835	NEG_q341;POS_q175;POS_q71;NEG_q25;POS_q22;POS_q221;POS_t44;POS_q176;NEG_q237;NEG_q407	C00209+C00387+C00212+C00330+C00559+C00064+C11821+C00942+C00294+C00059
Pyrimidine metabolism	ko00240	6	8	129	221	0.278125	POS_q121;NEG_q339;NEG_q428;POS_q221;NEG_q287;NEG_q431	C00380+C00295+C00299+C00064+C00383+C00105
Alanine, aspartate and glutamate metabolism	ko00250	5	6	129	221	0.205211	POS_q210;POS_q221;NEG_q267;NEG_q270;POS_q215	C00041+C00064+C00049+C00025+C00152
Aflatoxin biosynthesis	ko00254	2	2	129	221	0.339613	NEG_t12;NEG_t232	C20501+C16754
Glycine, serine and threonine metabolism	ko00260	5	7	129	221	0.382523	NEG_q263;NEG_q279;POS_q52;NEG_q267;POS_q223	C05519+C00188+C00430+C00049+C00263
Monobactam biosynthesis	ko00261	5	6	129	221	0.205211	NEG_q279;NEG_q267;NEG_q280;POS_q213;NEG_q407	C00188+C00049+C00082+C00062+C00059
Cysteine and methionine metabolism	ko00270	6	8	129	221	0.278125	POS_q4;NEG_q267;POS_q56;NEG_q407;POS_q210;POS_q223	C01234+C00049+C00170+C00059+C00041+C00263
Valine, leucine and isoleucine degradation	ko00280	3	5	129	221	0.655414	POS_q243;POS_q230;POS_q229	C00183+C00123+C00407
Valine, leucine and isoleucine biosynthesis	ko00290	4	5	129	221	0.30687	POS_q243;NEG_q279;POS_q229;POS_q230	C00183+C00188+C00407+C00123
Lysine biosynthesis	ko00300	3	3	129	221	0.196945	NEG_q267;POS_q232;POS_q223	C00049+C00047+C00263
Lysine degradation	ko00310	3	6	129	221	0.80064	POS_q232;POS_q304;NEG_q215	C00047+C00408+C00489
Penicillin and cephalosporin biosynthesis	ko00311	1	2	129	221	0.827807	POS_q243	C00183
Arginine and proline metabolism	ko00330	4	4	129	221	0.11383	POS_q239;POS_q142;NEG_q270;POS_q213	C00148+C00763+C00025+C00062
Carbapenem biosynthesis	ko00332	2	3	129	221	0.624951	NEG_q270;POS_q239	C00025+C00148
Histidine metabolism	ko00340	3	4	129	221	0.446288	NEG_q267;NEG_q270;POS_q222	C00049+C00025+C00135
Tyrosine metabolism	ko00350	2	6	129	221	0.9533	NEG_t44;NEG_q280	C05600+C00082
Phenylalanine metabolism	ko00360	5	7	129	221	0.382523	POS_q237;POS_q141;POS_q29;POS_t151;NEG_q280	C00079+C02265+C05332+C02232+C00082
Tryptophan metabolism	ko00380	1	2	129	221	0.827807	POS_t159	C00955
Phenylalanine, tyrosine and tryptophan biosynthesis	ko00400	3	4	129	221	0.446288	POS_q237;NEG_q280;NEG_t265	C00079+C00082+C04691
beta-Alanine metabolism	ko00410	3	4	129	221	0.446288	POS_q222;NEG_q267;NEG_q287	C00135+C00049+C00383
Taurine and hypotaurine metabolism	ko00430	3	4	129	221	0.446288	NEG_q411;NEG_q270;POS_q210	C00245+C00025+C00041
Phosphonate and phosphinate metabolism	ko00440	1	2	129	221	0.827807	POS_t38	C21403
Selenocompound metabolism	ko00450	1	1	129	221	0.58371	POS_q210	C00041
Cyanoamino acid metabolism	ko00460	6	7	129	221	0.134287	POS_q237;POS_q243;POS_q215;NEG_q280;POS_q229;NEG_q267	C00079+C00183+C00152+C00082+C00407+C00049
D-Amino acid metabolism	ko00470	13	16	129	221	0.0441894	POS_q141;POS_q239;POS_q210;POS_q222;NEG_q279;POS_q221;NEG_q267;POS_q237;POS_q123;NEG_q270;POS_q232;POS_q213;POS_q142	C02265+C00148+C00041+C00135+C00188+C00064+C00049+C00079+C00133+C00025+C00047+C00062+C00763
Glutathione metabolism	ko00480	1	1	129	221	0.58371	NEG_q270	C00025
Starch and sucrose metabolism	ko00500	4	7	129	221	0.680406	NEG_q238;NEG_q243;NEG_t1;NEG_q406	C03323+C00252+C00185+C00089
Amino sugar and nucleotide sugar metabolism	ko00520	2	6	129	221	0.9533	NEG_t352;NEG_q88	C00984+C00267
Neomycin, kanamycin and gentamicin biosynthesis	ko00524	3	5	129	221	0.655414	NEG_q50;NEG_t344;NEG_q270	C21265+C18004+C00025
Glycerolipid metabolism	ko00561	1	1	129	221	0.58371	NEG_q400	C00093
Inositol phosphate metabolism	ko00562	1	4	129	221	0.97111	NEG_t360	C03659
Glycerophospholipid metabolism	ko00564	3	5	129	221	0.655414	POS_q298;POS_q109;NEG_q400	C00588+C00307+C00093
Linoleic acid metabolism	ko00591	3	4	129	221	0.446288	POS_q1;NEG_t205;POS_q68	C14827+C14829+C14766
alpha-Linolenic acid metabolism	ko00592	3	6	129	221	0.80064	NEG_t231;NEG_q422;NEG_q73	C21924+C16308+C16326
Pyruvate metabolism	ko00620	1	2	129	221	0.827807	NEG_q286	C00149
Glyoxylate and dicarboxylate metabolism	ko00630	5	8	129	221	0.55652	NEG_q278;POS_q221;NEG_q286;NEG_q341;NEG_q270	C00898+C00064+C00149+C00209+C00025
Butanoate metabolism	ko00650	1	3	129	221	0.929236	NEG_q270	C00025
C5-Branched dibasic acid metabolism	ko00660	2	3	129	221	0.624951	NEG_q270;NEG_q420	C00025+C02341
Carbon fixation in photosynthetic organisms	ko00710	4	4	129	221	0.11383	NEG_t47;NEG_q267;NEG_q286;POS_q210	C02076+C00049+C00149+C00041
Thiamine metabolism	ko00730	1	1	129	221	0.58371	NEG_q280	C00082
Vitamin B6 metabolism	ko00750	2	3	129	221	0.624951	POS_q221;NEG_q62	C00064+C00847
Nicotinate and nicotinamide metabolism	ko00760	2	4	129	221	0.803614	NEG_q325;NEG_q267	C00153+C00049
Pantothenate and CoA biosynthesis	ko00770	2	2	129	221	0.339613	NEG_q267;POS_q243	C00049+C00183
Biotin metabolism	ko00780	2	2	129	221	0.339613	POS_q232;NEG_q361	C00047+C02656
Folate biosynthesis	ko00790	1	2	129	221	0.827807	NEG_q58	C00156
Porphyrin metabolism	ko00860	4	5	129	221	0.30687	NEG_q351;POS_q52;NEG_q279;NEG_q270	C18021+C00430+C00188+C00025
Terpenoid backbone biosynthesis	ko00900	1	2	129	221	0.827807	NEG_t266	C16826
Indole alkaloid biosynthesis	ko00901	1	1	129	221	0.58371	NEG_t17	C07576
Diterpenoid biosynthesis	ko00904	1	3	129	221	0.929236	NEG_q245	C09118
Zeatin biosynthesis	ko00908	1	2	129	221	0.827807	POS_q56	C00170
Nitrogen metabolism	ko00910	2	2	129	221	0.339613	NEG_q270;POS_q221	C00025+C00064
Sulfur metabolism	ko00920	3	5	129	221	0.655414	NEG_q411;POS_q223;NEG_q407	C00245+C00263+C00059
Phenylpropanoid biosynthesis	ko00940	8	10	129	221	0.13664	NEG_q196;NEG_q280;NEG_q106;NEG_q201;NEG_q133;NEG_t31;POS_q237;NEG_q349	C10453+C00082+C01197+C01494+C02666+C20464+C00079+C02646
Flavonoid biosynthesis	ko00941	14	18	129	221	0.0646808	NEG_q321;NEG_q353;NEG_q282;NEG_q93;NEG_q354;NEG_q158;NEG_q313;NEG_q256;NEG_q424;NEG_q160;NEG_q207;NEG_q413;POS_q296;NEG_q412	C06561+C00774+C01514+C01477+C01604+C00974+C10107+C05903+C10192+C02906+C12127+C01617+C05904+C01617
Anthocyanin biosynthesis	ko00942	1	2	129	221	0.827807	POS_q296	C05904
Isoflavonoid biosynthesis	ko00943	6	9	129	221	0.440195	NEG_q208;POS_q246;NEG_q93;NEG_t36;NEG_q365;NEG_q28	C06563+C10502+C01477+C16223+C10520+C12134
Flavone and flavonol biosynthesis	ko00944	10	12	129	221	0.0621835	NEG_q93;NEG_q282;NEG_q256;POS_q107;NEG_q313;NEG_q259;POS_q83;NEG_q373;NEG_q248;NEG_q81	C01477+C01514+C05903+C04293+C10107+C12626+C04858+C01750+C05623+C16911
Isoquinoline alkaloid biosynthesis	ko00950	2	4	129	221	0.803614	NEG_t55;NEG_q280	C16712+C00082
Tropane, piperidine and pyridine alkaloid biosynthesis	ko00960	4	6	129	221	0.510187	POS_q229;POS_q304;POS_q232;POS_q237	C00407+C00408+C00047+C00079
Betalain biosynthesis	ko00965	2	2	129	221	0.339613	NEG_q280;NEG_q308	C00082+C08557
Glucosinolate biosynthesis	ko00966	6	6	129	221	0.0376423	NEG_t83;POS_q243;POS_q237;POS_q230;POS_q229;NEG_q280	C17242+C00183+C00079+C00123+C00407+C00082
Aminoacyl-tRNA biosynthesis	ko00970	15	16	129	221	0.00167057	POS_q237;POS_q230;NEG_q270;POS_q232;POS_q213;NEG_q280;POS_q243;POS_q215;POS_q239;POS_q210;POS_q222;NEG_q279;POS_q229;POS_q221;NEG_q267	C00079+C00123+C00025+C00047+C00062+C00082+C00183+C00152+C00148+C00041+C00135+C00188+C00407+C00064+C00049
Biosynthesis of various alkaloids	ko00996	3	5	129	221	0.655414	POS_q237;NEG_q392;NEG_q101	C00079+C00805+C00180
Biosynthesis of various plant secondary metabolites	ko00999	4	10	129	221	0.936596	POS_q237;NEG_q267;NEG_q280;NEG_q204	C00079+C00049+C00082+C01424
Biosynthesis of unsaturated fatty acids	ko01040	3	3	129	221	0.196945	NEG_q403;NEG_q337;NEG_q345	C01530+C00712+C00249
ABC transporters	ko02010	26	39	129	221	0.163862	NEG_q237;NEG_q267;POS_q52;NEG_q170;NEG_q428;POS_q229;NEG_q25;POS_q22;POS_q243;POS_q222;POS_q210;POS_q232;POS_q213;POS_q237;NEG_q270;POS_q71;POS_q230;NEG_q407;NEG_t1;POS_q221;NEG_q411;NEG_q279;POS_q239;POS_q175;NEG_q406;NEG_q400	C00294+C00049+C00430+C00392+C00299+C00407+C00330+C00559+C00183+C00135+C00041+C00047+C00062+C00079+C00025+C00212+C00123+C00059+C00185+C00064+C00245+C00188+C00148+C00387+C00089+C00093
Plant hormone signal transduction	ko04075	1	2	129	221	0.827807	NEG_q392	C00805
Sulfur relay system	ko04122	1	1	129	221	0.58371	POS_q210	C00041
