# Supplementary material for: Drug or Toxic? A Brief Understanding of the Edible Corolla of Rhododendron decorum Franch. by Bai Nationality with Comparative Metabolomics Analysis
Source: Metabolites. 2024 Sep 4;14(9):484. doi: 10.3390/metabo14090484 (PMC11434486; doi:10.3390/metabo14090484)
Supplement: Supplementary file 1 [file metabolites-14-00484-s001.zip › Table S4 KEGG pathway enrichment of metabolites in HQI and LFI of Rhododendron decorum Franch.xlsx]

## Sheet: HQI_vs_LFI.KEGG
#Pathway	ko_ID	Diff_Metabolites_in_Pathway	All_metabolites_in_Pathway	Diff_Mtabolites_in_All_pathways	All_Metabolites_in_All_pathways	p-value	Metabolite_id	KEGG_Orthology
Glycolysis / Gluconeogenesis	ko00010	3	3	122	221	0.166367	NEG_q88;NEG_q94;NEG_q390	C00267+C06186+C01451
Citrate cycle (TCA cycle)	ko00020	2	2	122	221	0.30362	NEG_q286;NEG_q405	C00149+C00042
Pentose phosphate pathway	ko00030	1	1	122	221	0.552036	NEG_q147	C00257
Pentose and glucuronate interconversions	ko00040	3	5	122	221	0.597745	NEG_q382;NEG_q140;NEG_t348	C00474+C00216+C00310
Fructose and mannose metabolism	ko00051	2	7	122	221	0.967338	NEG_q170;NEG_q88	C00392+C00267
Galactose metabolism	ko00052	3	14	122	221	0.998475	NEG_q88;NEG_t45;POS_q193	C00267+C05396+C00137
Ascorbate and aldarate metabolism	ko00053	3	3	122	221	0.166367	NEG_q140;POS_q193;NEG_q312	C00216+C00137+C00879
Fatty acid biosynthesis	ko00061	2	4	122	221	0.763228	NEG_q403;NEG_q337	C01530+C00712
Cutin, suberine and wax biosynthesis	ko00073	1	3	122	221	0.911616	NEG_q337	C00712
Steroid biosynthesis	ko00100	1	1	122	221	0.552036	POS_q119	C02141
Ubiquinone and other terpenoid-quinone biosynthesis	ko00130	3	4	122	221	0.393023	NEG_q280;NEG_q58;NEG_t314	C00082+C00156+C03993
Oxidative phosphorylation	ko00190	1	1	122	221	0.552036	NEG_q405	C00042
Arginine biosynthesis	ko00220	6	6	122	221	0.0267493	POS_q221;NEG_q267;NEG_q316;POS_q213;NEG_q270;POS_q217	C00064+C00049+C00624+C00062+C00025+C00327
Purine metabolism	ko00230	9	12	122	221	0.130725	POS_q175;POS_q22;POS_q71;NEG_q230;POS_q221;NEG_q237;NEG_q341;NEG_q443;POS_q176	C00387+C00559+C00212+C00262+C00064+C00294+C00209+C00385+C00942
Caffeine metabolism	ko00232	1	1	122	221	0.552036	NEG_q443	C00385
Pyrimidine metabolism	ko00240	2	8	122	221	0.983992	NEG_q428;POS_q221	C00299+C00064
Alanine, aspartate and glutamate metabolism	ko00250	5	6	122	221	0.162553	NEG_q270;POS_q215;NEG_q405;NEG_q267;POS_q221	C00025+C00152+C00042+C00049+C00064
Aflatoxin biosynthesis	ko00254	2	2	122	221	0.30362	NEG_t232;NEG_t12	C16754+C20501
Glycine, serine and threonine metabolism	ko00260	7	7	122	221	0.0144322	POS_q52;NEG_q263;NEG_q267;NEG_q279;POS_q144;NEG_q277;POS_q223	C00430+C05519+C00049+C00188+C00740+C00065+C00263
Monobactam biosynthesis	ko00261	5	6	122	221	0.162553	NEG_q267;NEG_q277;POS_q213;NEG_q279;NEG_q280	C00049+C00065+C00062+C00188+C00082
Cysteine and methionine metabolism	ko00270	4	8	122	221	0.747293	POS_q223;NEG_q267;POS_q4;NEG_q277	C00263+C00049+C01234+C00065
Valine, leucine and isoleucine degradation	ko00280	2	5	122	221	0.87355	POS_q230;POS_q229	C00123+C00407
Valine, leucine and isoleucine biosynthesis	ko00290	4	5	122	221	0.256542	NEG_q279;POS_q229;NEG_q129;POS_q230	C00188+C00407+C02226+C00123
Lysine biosynthesis	ko00300	3	3	122	221	0.166367	NEG_q267;POS_q232;POS_q223	C00049+C00047+C00263
Lysine degradation	ko00310	3	6	122	221	0.75097	NEG_q405;POS_q232;POS_q304	C00042+C00047+C00408
Penicillin and cephalosporin biosynthesis	ko00311	1	2	122	221	0.800452	POS_t106	C05557
Arginine and proline metabolism	ko00330	4	4	122	221	0.0908151	POS_q142;POS_q239;POS_q213;NEG_q270	C00763+C00148+C00062+C00025
Carbapenem biosynthesis	ko00332	2	3	122	221	0.578126	NEG_q270;POS_q239	C00025+C00148
Histidine metabolism	ko00340	3	4	122	221	0.393023	NEG_q270;POS_q222;NEG_q267	C00025+C00135+C00049
Tyrosine metabolism	ko00350	4	6	122	221	0.444519	NEG_t44;NEG_q280;NEG_t312;NEG_q405	C05600+C00082+C03765+C00042
Phenylalanine metabolism	ko00360	5	7	122	221	0.317307	POS_q141;NEG_q405;POS_q237;POS_t158;NEG_q280	C02265+C00042+C00079+C07086+C00082
Phenylalanine, tyrosine and tryptophan biosynthesis	ko00400	3	4	122	221	0.393023	NEG_q280;POS_q237;NEG_t265	C00082+C00079+C04691
beta-Alanine metabolism	ko00410	2	4	122	221	0.763228	NEG_q267;POS_q222	C00049+C00135
Taurine and hypotaurine metabolism	ko00430	1	4	122	221	0.961079	NEG_q270	C00025
Phosphonate and phosphinate metabolism	ko00440	1	2	122	221	0.800452	POS_t38	C21403
Cyanoamino acid metabolism	ko00460	6	7	122	221	0.100652	POS_q229;POS_q237;NEG_q277;POS_q215;NEG_q280;NEG_q267	C00407+C00079+C00065+C00152+C00082+C00049
D-Amino acid metabolism	ko00470	13	16	122	221	0.0248206	POS_q144;NEG_q277;POS_q237;POS_q142;POS_q221;POS_q239;POS_q213;POS_q222;NEG_q267;NEG_q279;NEG_q270;POS_q232;POS_q141	C00740+C00065+C00079+C00763+C00064+C00148+C00062+C00135+C00049+C00188+C00025+C00047+C02265
Glutathione metabolism	ko00480	1	1	122	221	0.552036	NEG_q270	C00025
Starch and sucrose metabolism	ko00500	3	7	122	221	0.853595	NEG_q243;NEG_t1;NEG_q149	C00252+C00185+C00092
Amino sugar and nucleotide sugar metabolism	ko00520	2	6	122	221	0.93484	NEG_q88;NEG_q140	C00267+C00216
Neomycin, kanamycin and gentamicin biosynthesis	ko00524	4	5	122	221	0.256542	NEG_q149;NEG_t344;NEG_q270;NEG_q50	C00092+C18004+C00025+C21265
Glycerolipid metabolism	ko00561	1	1	122	221	0.552036	NEG_q400	C00093
Inositol phosphate metabolism	ko00562	4	4	122	221	0.0908151	NEG_q6;NEG_t360;NEG_q149;POS_q193	C01220+C03659+C00092+C00137
Glycerophospholipid metabolism	ko00564	4	5	122	221	0.256542	NEG_q400;POS_q335;POS_q298;NEG_q277	C00093+C00670+C00588+C00065
Ether lipid metabolism	ko00565	1	1	122	221	0.552036	POS_q335	C00670
Arachidonic acid metabolism	ko00590	1	1	122	221	0.552036	NEG_t238	C05964
alpha-Linolenic acid metabolism	ko00592	3	6	122	221	0.75097	NEG_q422;NEG_t191;NEG_t231	C16308+C16346+C21924
Sphingolipid metabolism	ko00600	1	1	122	221	0.552036	NEG_q277	C00065
Pyruvate metabolism	ko00620	2	2	122	221	0.30362	NEG_q286;NEG_q405	C00149+C00042
Glyoxylate and dicarboxylate metabolism	ko00630	7	8	122	221	0.0611681	NEG_q405;NEG_q286;NEG_q341;POS_q221;NEG_q277;NEG_q270;NEG_q278	C00042+C00149+C00209+C00064+C00065+C00025+C00898
Propanoate metabolism	ko00640	1	2	122	221	0.800452	NEG_q405	C00042
Butanoate metabolism	ko00650	2	3	122	221	0.578126	NEG_q270;NEG_q405	C00025+C00042
C5-Branched dibasic acid metabolism	ko00660	2	3	122	221	0.578126	NEG_q270;NEG_q129	C00025+C02226
Carbon fixation in photosynthetic organisms	ko00710	3	4	122	221	0.393023	NEG_q267;NEG_t47;NEG_q286	C00049+C02076+C00149
Thiamine metabolism	ko00730	1	1	122	221	0.552036	NEG_q280	C00082
Riboflavin metabolism	ko00740	2	2	122	221	0.30362	NEG_q382;POS_q323	C00474+C00255
Vitamin B6 metabolism	ko00750	1	3	122	221	0.911616	POS_q221	C00064
Nicotinate and nicotinamide metabolism	ko00760	3	4	122	221	0.393023	POS_t186;NEG_q267;NEG_q405	C04226+C00049+C00042
Pantothenate and CoA biosynthesis	ko00770	1	2	122	221	0.800452	NEG_q267	C00049
Biotin metabolism	ko00780	1	2	122	221	0.800452	POS_q232	C00047
Folate biosynthesis	ko00790	1	2	122	221	0.800452	NEG_q58	C00156
Porphyrin metabolism	ko00860	5	5	122	221	0.0493833	POS_q52;POS_t97;NEG_q270;NEG_q351;NEG_q279	C00430+C11630+C00025+C18021+C00188
Terpenoid backbone biosynthesis	ko00900	2	2	122	221	0.30362	NEG_t266;POS_t76	C16826+C20345
Indole alkaloid biosynthesis	ko00901	1	1	122	221	0.552036	NEG_t17	C07576
Diterpenoid biosynthesis	ko00904	1	3	122	221	0.911616	NEG_q245	C09118
Carotenoid biosynthesis	ko00906	1	2	122	221	0.800452	NEG_q75	C06082
Sesquiterpenoid and triterpenoid biosynthesis	ko00909	1	2	122	221	0.800452	NEG_q448	C08616
Nitrogen metabolism	ko00910	2	2	122	221	0.30362	POS_q221;NEG_q270	C00064+C00025
Sulfur metabolism	ko00920	3	5	122	221	0.597745	NEG_q405;POS_q223;NEG_q277	C00042+C00263+C00065
Phenylpropanoid biosynthesis	ko00940	8	10	122	221	0.0965813	NEG_q133;NEG_q280;NEG_t31;NEG_q196;POS_q237;NEG_q106;NEG_q348;NEG_q201	C02666+C00082+C20464+C10453+C00079+C01197+C12208+C01494
Flavonoid biosynthesis	ko00941	14	18	122	221	0.0363737	NEG_q424;NEG_q413;NEG_q93;NEG_q353;POS_q296;NEG_q158;NEG_q348;NEG_q282;NEG_q160;NEG_q207;NEG_q412;NEG_q354;POS_q148;NEG_q321	C10192+C01617+C01477+C00774+C05904+C00974+C12208+C01514+C02906+C12127+C01617+C01604+C12136+C06561
Anthocyanin biosynthesis	ko00942	1	2	122	221	0.800452	POS_q296	C05904
Isoflavonoid biosynthesis	ko00943	6	9	122	221	0.362951	NEG_q208;POS_q310;POS_q246;NEG_q365;NEG_q93;NEG_q104	C06563+C10521+C10502+C10520+C01477+C00814
Flavone and flavonol biosynthesis	ko00944	6	12	122	221	0.74979	NEG_q93;NEG_q253;NEG_q282;POS_q107;NEG_q81;NEG_q248	C01477+C01714+C01514+C04293+C16911+C05623
Stilbenoid, diarylheptanoid and gingerol biosynthesis	ko00945	1	1	122	221	0.552036	NEG_q348	C12208
Isoquinoline alkaloid biosynthesis	ko00950	3	4	122	221	0.393023	NEG_q280;NEG_t312;NEG_t55	C00082+C03765+C16712
Tropane, piperidine and pyridine alkaloid biosynthesis	ko00960	4	6	122	221	0.444519	POS_q229;POS_q304;POS_q237;POS_q232	C00407+C00408+C00079+C00047
Betalain biosynthesis	ko00965	1	2	122	221	0.800452	NEG_q280	C00082
Glucosinolate biosynthesis	ko00966	4	6	122	221	0.444519	NEG_q280;POS_q237;POS_q229;POS_q230	C00082+C00079+C00407+C00123
Aminoacyl-tRNA biosynthesis	ko00970	14	16	122	221	0.00540779	POS_q229;POS_q221;NEG_q277;POS_q237;POS_q215;NEG_q267;POS_q213;POS_q239;POS_q222;NEG_q280;POS_q232;POS_q230;NEG_q279;NEG_q270	C00407+C00064+C00065+C00079+C00152+C00049+C00062+C00148+C00135+C00082+C00047+C00123+C00188+C00025
Biosynthesis of various alkaloids	ko00996	3	5	122	221	0.597745	NEG_q392;NEG_q101;POS_q237	C00805+C00180+C00079
Biosynthesis of various plant secondary metabolites	ko00999	7	10	122	221	0.265243	POS_q331;POS_q237;NEG_q267;POS_t39;NEG_q250;NEG_q204;NEG_q280	C01752+C00079+C00049+C09315+C18079+C01424+C00082
Biosynthesis of unsaturated fatty acids	ko01040	2	3	122	221	0.578126	NEG_q337;NEG_q403	C00712+C01530
ABC transporters	ko02010	24	39	122	221	0.24304	POS_q239;POS_q213;POS_q222;POS_q71;POS_q230;POS_q22;NEG_q279;NEG_q428;NEG_q170;POS_q323;NEG_q400;NEG_q267;POS_q232;POS_q52;POS_q334;NEG_q270;POS_q229;POS_q221;NEG_t1;NEG_q237;POS_q237;NEG_q277;POS_q193;POS_q175	C00148+C00062+C00135+C00212+C00123+C00559+C00188+C00299+C00392+C00255+C00093+C00049+C00047+C00430+C22040+C00025+C00407+C00064+C00185+C00294+C00079+C00065+C00137+C00387
Phosphatidylinositol signaling system	ko04070	2	2	122	221	0.30362	NEG_q6;POS_q193	C01220+C00137
Plant hormone signal transduction	ko04075	2	2	122	221	0.30362	NEG_q392;NEG_q75	C00805+C06082
