# Supplementary material for: Drug or Toxic? A Brief Understanding of the Edible Corolla of Rhododendron decorum Franch. by Bai Nationality with Comparative Metabolomics Analysis
Source: Metabolites. 2024 Sep 4;14(9):484. doi: 10.3390/metabo14090484 (PMC11434486; doi:10.3390/metabo14090484)
Supplement: Supplementary file 1 [file metabolites-14-00484-s001.zip › Table S5 KEGG pathway enrichment of metabolites in HQO and LFO of Rhododendron decorum Franch.xlsx]

## Sheet: HQO_vs_LFO.KEGG
#Pathway	ko_ID	Diff_Metabolites_in_Pathway	All_metabolites_in_Pathway	Diff_Mtabolites_in_All_pathways	All_Metabolites_in_All_pathways	p-value	Metabolite_id	KEGG_Orthology
Glycolysis / Gluconeogenesis	ko00010	2	3	132	221	0.644728	NEG_q94;NEG_q390	C06186+C01451
Citrate cycle (TCA cycle)	ko00020	2	2	132	221	0.355656	NEG_q405;NEG_q286	C00042+C00149
Pentose phosphate pathway	ko00030	1	1	132	221	0.597285	NEG_q147	C00257
Pentose and glucuronate interconversions	ko00040	4	5	132	221	0.329881	NEG_q264;NEG_q140;NEG_t348;NEG_q141	C00532+C00216+C00310+C01904
Fructose and mannose metabolism	ko00051	2	7	132	221	0.981988	POS_q95;NEG_q179	C03267+C00794
Galactose metabolism	ko00052	7	14	132	221	0.852564	POS_q321;NEG_q406;POS_q249;NEG_q179;POS_q193;NEG_t352;NEG_t45	C00492+C00089+C05404+C00794+C00137+C00984+C05396
Ascorbate and aldarate metabolism	ko00053	3	3	132	221	0.21112	NEG_q312;NEG_q140;POS_q193	C00879+C00216+C00137
Fatty acid biosynthesis	ko00061	4	4	132	221	0.124929	NEG_q337;NEG_q403;NEG_q287;NEG_q345	C00712+C01530+C00383+C00249
Fatty acid elongation	ko00062	1	1	132	221	0.597285	NEG_q345	C00249
Fatty acid degradation	ko00071	1	2	132	221	0.838914	NEG_q345	C00249
Cutin, suberine and wax biosynthesis	ko00073	2	3	132	221	0.644728	NEG_q345;NEG_q337	C00249+C00712
Steroid biosynthesis	ko00100	1	1	132	221	0.597285	POS_q119	C02141
Ubiquinone and other terpenoid-quinone biosynthesis	ko00130	3	4	132	221	0.469694	NEG_q58;NEG_q280;NEG_t314	C00156+C00082+C03993
Oxidative phosphorylation	ko00190	1	1	132	221	0.597285	NEG_q405	C00042
Arginine biosynthesis	ko00220	5	6	132	221	0.225507	NEG_q316;POS_q213;POS_q221;POS_q217;NEG_q267	C00624+C00062+C00064+C00327+C00049
Purine metabolism	ko00230	7	12	132	221	0.661581	NEG_q230;POS_q221;POS_q176;NEG_q443;POS_q71;NEG_q341;POS_q175	C00262+C00064+C00942+C00385+C00212+C00209+C00387
Caffeine metabolism	ko00232	1	1	132	221	0.597285	NEG_q443	C00385
Pyrimidine metabolism	ko00240	8	8	132	221	0.0148317	NEG_q431;NEG_q339;NEG_q287;NEG_q302;POS_q146;POS_q221;POS_q121;NEG_q428	C00105+C00295+C00383+C02170+C00365+C00064+C00380+C00299
Alanine, aspartate and glutamate metabolism	ko00250	5	6	132	221	0.225507	NEG_q267;POS_q210;NEG_q405;POS_q221;POS_q215	C00049+C00041+C00042+C00064+C00152
Aflatoxin biosynthesis	ko00254	1	2	132	221	0.838914	NEG_t232	C16754
Glycine, serine and threonine metabolism	ko00260	7	7	132	221	0.0253919	POS_q144;POS_q52;POS_q223;NEG_q279;NEG_q277;NEG_q263;NEG_q267	C00740+C00430+C00263+C00188+C00065+C05519+C00049
Monobactam biosynthesis	ko00261	5	6	132	221	0.225507	NEG_q279;NEG_q277;POS_q213;NEG_q280;NEG_q267	C00188+C00065+C00062+C00082+C00049
Cysteine and methionine metabolism	ko00270	6	8	132	221	0.305823	POS_q210;POS_q4;NEG_q267;NEG_q277;POS_q223;POS_q56	C00041+C01234+C00049+C00065+C00263+C00170
Valine, leucine and isoleucine degradation	ko00280	4	5	132	221	0.329881	POS_q230;NEG_q302;POS_q229;POS_q243	C00123+C02170+C00407+C00183
Valine, leucine and isoleucine biosynthesis	ko00290	4	5	132	221	0.329881	POS_q230;POS_q243;NEG_q279;POS_q229	C00123+C00183+C00188+C00407
Lysine biosynthesis	ko00300	3	3	132	221	0.21112	POS_q223;POS_q232;NEG_q267	C00263+C00047+C00049
Lysine degradation	ko00310	2	6	132	221	0.959896	POS_q232;NEG_q405	C00047+C00042
Penicillin and cephalosporin biosynthesis	ko00311	2	2	132	221	0.355656	POS_q243;POS_t106	C00183+C05557
Arginine and proline metabolism	ko00330	3	4	132	221	0.469694	POS_q142;POS_q239;POS_q213	C00763+C00148+C00062
Carbapenem biosynthesis	ko00332	1	3	132	221	0.936007	POS_q239	C00148
Histidine metabolism	ko00340	2	4	132	221	0.819763	POS_q81;NEG_q267	C01262+C00049
Tyrosine metabolism	ko00350	4	6	132	221	0.538629	NEG_q405;NEG_t44;NEG_t312;NEG_q280	C00042+C05600+C03765+C00082
Phenylalanine metabolism	ko00360	6	7	132	221	0.150941	POS_q29;NEG_q405;POS_q237;NEG_q280;POS_t151;POS_q141	C05332+C00042+C00079+C00082+C02232+C02265
Tryptophan metabolism	ko00380	1	2	132	221	0.838914	POS_t159	C00955
Phenylalanine, tyrosine and tryptophan biosynthesis	ko00400	3	4	132	221	0.469694	POS_q237;NEG_q280;NEG_t265	C00079+C00082+C04691
beta-Alanine metabolism	ko00410	3	4	132	221	0.469694	POS_q81;NEG_q267;NEG_q287	C01262+C00049+C00383
Taurine and hypotaurine metabolism	ko00430	2	4	132	221	0.819763	POS_q210;NEG_q411	C00041+C00245
Phosphonate and phosphinate metabolism	ko00440	1	2	132	221	0.838914	NEG_q356	C05682
Selenocompound metabolism	ko00450	1	1	132	221	0.597285	POS_q210	C00041
Cyanoamino acid metabolism	ko00460	7	7	132	221	0.0253919	POS_q229;POS_q243;POS_q237;NEG_q277;POS_q215;NEG_q267;NEG_q280	C00407+C00183+C00079+C00065+C00152+C00049+C00082
D-Amino acid metabolism	ko00470	13	16	132	221	0.0556459	POS_q237;NEG_q277;NEG_q267;POS_q213;POS_q210;POS_q141;POS_q123;POS_q221;POS_q239;POS_q142;POS_q232;POS_q144;NEG_q279	C00079+C00065+C00049+C00062+C00041+C02265+C00133+C00064+C00148+C00763+C00047+C00740+C00188
Starch and sucrose metabolism	ko00500	4	7	132	221	0.707569	NEG_q243;NEG_t1;NEG_q406;NEG_q149	C00252+C00185+C00089+C00092
Amino sugar and nucleotide sugar metabolism	ko00520	2	6	132	221	0.959896	NEG_q140;NEG_t352	C00216+C00984
Neomycin, kanamycin and gentamicin biosynthesis	ko00524	3	5	132	221	0.679412	NEG_q50;NEG_q68;NEG_q149	C21265+C21263+C00092
Glycerolipid metabolism	ko00561	1	1	132	221	0.597285	NEG_q400	C00093
Inositol phosphate metabolism	ko00562	4	4	132	221	0.124929	NEG_q149;NEG_t360;NEG_q6;POS_q193	C00092+C03659+C01220+C00137
Glycerophospholipid metabolism	ko00564	5	5	132	221	0.0736907	POS_q109;POS_q298;NEG_q277;NEG_q400;POS_q335	C00307+C00588+C00065+C00093+C00670
Ether lipid metabolism	ko00565	1	1	132	221	0.597285	POS_q335	C00670
Arachidonic acid metabolism	ko00590	1	1	132	221	0.597285	NEG_t238	C05964
Linoleic acid metabolism	ko00591	3	4	132	221	0.469694	POS_q68;NEG_t205;POS_q1	C14766+C14829+C14827
alpha-Linolenic acid metabolism	ko00592	2	6	132	221	0.959896	NEG_q422;NEG_t191	C16308+C16346
Sphingolipid metabolism	ko00600	1	1	132	221	0.597285	NEG_q277	C00065
Pyruvate metabolism	ko00620	2	2	132	221	0.355656	NEG_q405;NEG_q286	C00042+C00149
Glyoxylate and dicarboxylate metabolism	ko00630	6	8	132	221	0.305823	NEG_q286;NEG_q341;NEG_q405;NEG_q278;NEG_q277;POS_q221	C00149+C00209+C00042+C00898+C00065+C00064
Propanoate metabolism	ko00640	2	2	132	221	0.355656	NEG_q405;NEG_q302	C00042+C02170
Butanoate metabolism	ko00650	1	3	132	221	0.936007	NEG_q405	C00042
C5-Branched dibasic acid metabolism	ko00660	1	3	132	221	0.936007	NEG_q420	C02341
Carbon fixation in photosynthetic organisms	ko00710	4	4	132	221	0.124929	NEG_t47;POS_q210;NEG_q267;NEG_q286	C02076+C00041+C00049+C00149
Thiamine metabolism	ko00730	1	1	132	221	0.597285	NEG_q280	C00082
Vitamin B6 metabolism	ko00750	2	3	132	221	0.644728	NEG_q62;POS_q221	C00847+C00064
Nicotinate and nicotinamide metabolism	ko00760	3	4	132	221	0.469694	NEG_q267;NEG_q405;NEG_q325	C00049+C00042+C00153
Pantothenate and CoA biosynthesis	ko00770	2	2	132	221	0.355656	POS_q243;NEG_q267	C00183+C00049
Biotin metabolism	ko00780	2	2	132	221	0.355656	NEG_q361;POS_q232	C02656+C00047
Folate biosynthesis	ko00790	1	2	132	221	0.838914	NEG_q58	C00156
Porphyrin metabolism	ko00860	3	5	132	221	0.679412	NEG_q279;POS_q52;NEG_q351	C00188+C00430+C18021
Terpenoid backbone biosynthesis	ko00900	1	2	132	221	0.838914	NEG_t266	C16826
Indole alkaloid biosynthesis	ko00901	1	1	132	221	0.597285	NEG_t17	C07576
Zeatin biosynthesis	ko00908	1	2	132	221	0.838914	POS_q56	C00170
Nitrogen metabolism	ko00910	1	2	132	221	0.838914	POS_q221	C00064
Sulfur metabolism	ko00920	4	5	132	221	0.329881	NEG_q277;NEG_q405;POS_q223;NEG_q411	C00065+C00042+C00263+C00245
Phenylpropanoid biosynthesis	ko00940	8	10	132	221	0.157019	NEG_q201;NEG_q106;NEG_q348;NEG_q349;POS_q237;NEG_q196;NEG_q280;NEG_t31	C01494+C01197+C12208+C02646+C00079+C10453+C00082+C20464
Flavonoid biosynthesis	ko00941	12	18	132	221	0.358694	NEG_q412;NEG_q353;NEG_q158;NEG_q362;NEG_q348;NEG_q313;NEG_q122;NEG_q413;NEG_q354;NEG_q93;POS_q296;NEG_q321	C01617+C00774+C00974+C09827+C12208+C10107+C10028+C01617+C01604+C01477+C05904+C06561
Anthocyanin biosynthesis	ko00942	1	2	132	221	0.838914	POS_q296	C05904
Isoflavonoid biosynthesis	ko00943	7	9	132	221	0.221474	NEG_q208;POS_q246;NEG_q365;NEG_q28;NEG_q93;NEG_q104;POS_q310	C06563+C10502+C10520+C12134+C01477+C00814+C10521
Flavone and flavonol biosynthesis	ko00944	8	12	132	221	0.427644	NEG_q248;POS_q107;NEG_q81;NEG_q253;POS_q83;NEG_q93;NEG_q313;NEG_q259	C05623+C04293+C16911+C01714+C04858+C01477+C10107+C12626
Stilbenoid, diarylheptanoid and gingerol biosynthesis	ko00945	1	1	132	221	0.597285	NEG_q348	C12208
Isoquinoline alkaloid biosynthesis	ko00950	2	4	132	221	0.819763	NEG_q280;NEG_t312	C00082+C03765
Tropane, piperidine and pyridine alkaloid biosynthesis	ko00960	3	6	132	221	0.820196	POS_q237;POS_q229;POS_q232	C00079+C00407+C00047
Betalain biosynthesis	ko00965	1	2	132	221	0.838914	NEG_q280	C00082
Glucosinolate biosynthesis	ko00966	6	6	132	221	0.0433274	POS_q243;POS_q229;POS_q237;POS_q230;NEG_t83;NEG_q280	C00183+C00407+C00079+C00123+C17242+C00082
Aminoacyl-tRNA biosynthesis	ko00970	14	16	132	221	0.014421	POS_q230;POS_q210;POS_q213;POS_q229;POS_q243;NEG_q267;NEG_q280;POS_q237;NEG_q277;POS_q215;NEG_q279;POS_q232;POS_q221;POS_q239	C00123+C00041+C00062+C00407+C00183+C00049+C00082+C00079+C00065+C00152+C00188+C00047+C00064+C00148
Biosynthesis of various alkaloids	ko00996	2	5	132	221	0.913329	NEG_q101;POS_q237	C00180+C00079
Biosynthesis of various plant secondary metabolites	ko00999	3	10	132	221	0.988769	POS_q237;NEG_q267;NEG_q280	C00079+C00049+C00082
Biosynthesis of unsaturated fatty acids	ko01040	3	3	132	221	0.21112	NEG_q403;NEG_q337;NEG_q345	C01530+C00712+C00249
ABC transporters	ko02010	25	39	132	221	0.334679	POS_q334;NEG_q267;POS_q52;POS_q237;NEG_q400;NEG_q428;NEG_q411;POS_q321;POS_q229;POS_q221;POS_q239;NEG_q406;POS_q175;POS_q248;NEG_q277;POS_q210;POS_q230;POS_q213;POS_q243;POS_q71;POS_q232;POS_q193;NEG_t1;NEG_q179;NEG_q279	C22040+C00049+C00430+C00079+C00093+C00299+C00245+C00492+C00407+C00064+C00148+C00089+C00387+C01835+C00065+C00041+C00123+C00062+C00183+C00212+C00047+C00137+C00185+C00794+C00188
Phosphatidylinositol signaling system	ko04070	2	2	132	221	0.355656	POS_q193;NEG_q6	C00137+C01220
Sulfur relay system	ko04122	1	1	132	221	0.597285	POS_q210	C00041
